# Supplementary material for: Genome-Wide Association Study and Genomic Prediction for Soybean Cyst Nematode Resistance in USDA Common Bean (Phaseolus vulgaris) Core Collection
Source: Front Plant Sci. 2021 Jun 7;12:624156. doi: 10.3389/fpls.2021.624156 (PMC8215670; doi:10.3389/fpls.2021.624156)
Supplement: Supplementary file 1 [file Data_Sheet_1.zip › Supplmentary Figures 1-14.XLSX]

## Sheet: S.F1.DiseasePlants
Supplementary Figure S1 | Evaluation of common bean accessions for soybean cyst nematode resistance in a growth room.

## Sheet: S.F2.SNP.dis
Supplementary FIGURE S2 | Distribution of the 4,654 single nucleotide polymorphism (SNP) marker on the 11 chromosomes of common bean. Common bean chromosomes are on the vertical axis. Chromosome length in Mb is on the horizontal axis, and the color represents the number of SNPs per window, SNP density. The grey circle presents the approximate centromere based on the middle in the pericentromere r…

## Sheet: S.F3.2Q
Supplementary FIGURE S3 | Model-based populations in the association panel consisted of 315 accessions in the USDA common bean core collection. (A) Delta K values for different numbers of populations (K) assumed in analysis completed with the STRUCTURE Version 2.3.4 software. (B) Classification of 315 common bean accessions into two populations using the STRUCTURE, where the numbers on the y-axis…

## Sheet: S.F4.tree
Supplementary FIGURE S4 | The traditional rectangular phylogenetic tree combining structure populations with (1) two sub-populations (Q1 and Q2) and (2) three sub-populations (G1 to G3) from STRCTURE 2 and the Maximum Likelihood (ML) method from MEGA 7. The common bean accession number, the accession original country, and the structure population (cluster Q and G) were merged together into one ta…

## Sheet: S.F5.HG0.all.Q1.Q2
Supplementary FIGURE S5 | Distributions of Manhattan multiple plot (left) and QQ-plot (right) of GWAS for common bean resistance to SCN HG Type 0 (race 6) in all 315 accessions (A & B), 241 accessions of Q1 population (C &D), and 67 accessions of Q2 population (E & F) based on six models ordered from top to bottom: GLM, MLM, SUPER, MLMM, FarmCPU and BLINK using GAPIT3, where x-axis represents the…

## Sheet: S.F6.HG257.all.Q1.Q2
Supplementary FIGURE S6 | Distributions of Manhattan multiple plot (left) and QQ-plot (right) of GWAS for common bean resistance to SCN HG Type 2.5.7 in all 276 accessions (A & B), 207 accessions of Q1 population (C & D), and 62 accessions of Q2 population (E & F) based on six models ordered from top to bottom: GLM, MLM, SUPER, MLMM, FarmCPU and BLINK using GAPIT3, where x-axis represents the com…

## Sheet: S.F7.HG123567all.Q1.Q2
Supplementary FIGURE S7 | Distributions of Manhattan multiple plot (left) and QQ-plot (right) of GWAS for common bean resistance to SCN HG Type 1.2.3.5.6.7 in all 276 accessions (A & B), 207 accessions of Q1 population (C & D), and 62 accessions of Q2 population (E & F) based on six models ordered from top to bottom: GLM, MLM, SUPER, MLMM, FarmCPU and BLINK using GAPIT3, where x-axis represents t…

## Sheet: S.F8.LD-heatmap
Supplementary FIGURE S8 | LD-heatmap of seven genome regions with the SNP markers significantly associated with resistance to either SCN HG Type 0, 2.5.7, or 1.2.3.5.6.7, where a disease resistance gene Phvul.006G104700 located at chromosome 4 is at the same LD block as the SNP marker SS715640464 and another gene Phvul.010G018300 with LRR domain.

## Sheet: S.F9.GP.testSet%
Supplementary FIGURE 9 | Genomic prediction of six different test set percentages from 5% to 50% in cross-prediction for resistance to three HG Types, 0, 2.5.7, and 1.2.3.5.6.7 using all 4,654 SNPs (left) and 20 associated SNP markers (right) estimated by rrBLUP, gBLUP, Bayes A, Bayes B, BL, and BRR models.

## Sheet: S.F10.SNP.number.GP
Supplementary FIGURE S10 | Genomic prediction of nine different SNP number sets from 20 SNPs to all 4654 SNPs in cross-prediction for resistance to HG Types 0 (A), HG Type 2.5.7 (B), and HG Type 1.2.3.5.6.7 (C) using five GP models: rrBLUP, Bayes A, Bayes B, BL and BRR.

[truncated: 4 more sheets: S.F11.GP.all.Q1.Q2, S.F12.GP.all.m.r, S.F13.GP, S.F14.H]
