# Supplementary material for: Genome-Wide Association Study and Genomic Prediction for Soybean Cyst Nematode Resistance in USDA Common Bean (Phaseolus vulgaris) Core Collection
Source: Front Plant Sci. 2021 Jun 7;12:624156. doi: 10.3389/fpls.2021.624156 (PMC8215670; doi:10.3389/fpls.2021.624156)
Supplement: Supplementary file 1 [file Data_Sheet_1.zip › Supplmentary Tables 1-17.XLSX]

## Sheet: S.T1
Supplementary TABLE S1 | 315 USDA common bean accession ID, name, and origin (country and city), population clusters and groups, and their SCN Female Index (FI) in reactions to HG Type 0, HG Type 2.5.7 and HG Type 1.2.3.5.6.7.
PI_Line	Plant_Name	Origin Country	Origin City	HG_Type 0_FI (MN)	HG_Type 2.5.7_FI	HG_Type 1.2.3.5.6.7 _FI	HG_Type 0_FI (ND)	2Q_cluster	3Q_cluster	McClean etal.2014	Kuzay etal.K=3	Kuzay etal.K=7	Q1_ probability	Q2_ probability
PI313445	Negro brillante	Mexico	MÃ©xico	6.74072	0.44	0		Q1	G2		3.3	7.5	1	0
PI201354	G18769	Mexico	Hidalgo	7.19372	3.08	0.37	6.95876	Q1	G2		3.3	7.5	1	0
PI417616	Flor de Mayo	Mexico	MichoacÃ¡n de Ocampo	6.45722	3.96	7.29		Q1	G2	MA: Mixed	3.Other	7.Other	1	0
PI313440	Amarillo	Mexico	MÃ©xico	5.923	8.81	17.2		Q1	G2	MA:SC-Mx	3.3	7.5	1	0
PI201329	No. 3194	Mexico	Hidalgo	5.0589	10.57	2.24	3.67268	Q1	G2		3.3	7.5	1	0
PI430206	Rosita	Mexico		9.40341	12.33	0	5.55556	Q1	G2			7.5	1	0
PI313444	Negro brillante	Mexico	MÃ©xico	7.08091	16.74	10.28		Q1	G2	MA:N-MX	3.3	7.5	1	0
PI313501	Parraleno colorado	Mexico	Puebla	8.32631	23.79	0.56		Q1	G2		3.3	7.5	1	0
PI319684	Frijol Higuerilla	Mexico	MichoacÃ¡n de Ocampo	5.29035	55.07	1.5	3.33092	Q1	G2		3.3	7.Other	1	0
PI325614	G16396	Mexico	Puebla	6.32709	88.55	2.06		Q1	G2	MA:SC-Mx	3.3	7.Other	1	0
PI313328	Negro brilliante	Mexico	Guanajuato	7.01644				Q1	G2		3.3	7.5	1	0
PI343950		Guatemala	Huehuetenango	8.10137			7.7044	Q1	G1	A:S-Mx-SA	3.2	7.2	1	0
PI313630	Narino 11	Colombia	NariÃ±o	9.15079				Q1	G2		3.3	7.5	1	0
PI313473	Cafe	Mexico	Morelos	10.3791			8.24742	Q1	G2		3.3	7.5	1	0
PI313820	Col. No. 451	Mexico		11.084				Q1	G2		3.3	7.5	0.989	0.011
PI325642	Frijol sauhuetoli	Mexico	Puebla	11.2184	10.13	3.74		Q1	G2	MA:N-MX	3.3	7.5	1	0
PI309845	Col. No. 20670, lot #1	Costa Rica	Cartago	11.6558	28.19	4.49		Q1	G1		3.2	7.2	1	0
PI417667	M7263-D-20	Mexico	Jalisco	11.7121	24.23	16.82		Q1	G2	MA: Mixed	3.3	7.5	1	0
PI313839	Rojito	Mexico		12.2201	47.58	17.94		Q1	G2		3.3	7.Other	0.973	0.027
PI313512	Amarillo	Mexico	Puebla	12.9536	14.1	7.48		Q1	G2		3.3	7.5	1	0
PI430204	Negro	Mexico		13.892	14.1	4.49		Q1	G23		3.Other	7.6	0.692	0.308
PI201296	G8894	Mexico	Puebla	14.1109	12.78	1.87	2.57732	Q1	G2		3.3	7.Other	1	0
PI201387	G18783	Mexico	Oaxaca	14.2512	36.12	15.33	9.02062	Q1	G2	MA:SC-Mx	3.3	7.5	1	0
PI449410	M 7975	Mexico	Ciudad de MÃ©xico	14.5421				Q1	G1		3.2	7.2	1	0
PI417657	M7252	Mexico	Guanajuato	14.5642	22.03	3.93		Q1	G2				0.89	0.11
PI313615	Huila 5	Colombia	Huila	14.797				Q1	G1		3.2	7.2	0.987	0.013
PI319683	Frijol morada bolita	Mexico	MichoacÃ¡n de Ocampo	14.8791	52.86	2.99		Q1	G2		3.3	7.Other	0.988	0.012
PI313425	Bayo cafe	Mexico	MÃ©xico	15.0939				Q1	G2	MA:SC-Mx	3.3	7.Other	1	0
PI325630	Pinto 168	Mexico	MÃ©xico	15.7335	9.25	3.36		Q1	G2		3.3	7.5	1	0
PI309759	Higuerillo	Mexico	Guanajuato	15.8364	93.83	16.64		Q1	G2		3.3	7.Other	1	0
PI325653	Frijol badgito	Mexico	Veracruz de Ignacio de la Llave	16.2097	3.96	1.5		Q1	G2	MA:SC-Mx	3.3	7.5	1	0
PI355419	SAM 2670	Ecuador		16.2432	35.68	11.21		Q1	G2		3.Other	7.Other	1	0
PI417622	G12890	Mexico	MichoacÃ¡n de Ocampo	17.92	34.8	4.49		Q1	G1		3.Other	7.Other	0.736	0.264
PI319618	Frijol flor de Mayo	Mexico	Aguascalientes	18.447	38.33	7.29		Q1	G2	MA:N-MX	3.3	7.5	1	0
PI313490	Negro brill	Mexico	Puebla	19.2507	27.75	2.24	9.85825	Q1	G2		3.3	7.5	1	0
PI203920	G874	Mexico	Oaxaca	19.4148	25.55	12.71		Q1	G2		3.3	7.Other	1	0
PI417739	Criollo	Mexico	Veracruz de Ignacio de la Llave	19.7615	13.22	1.12		Q1	G2		3.3	7.Other	1	0
PI310611	Frijol de bara	Mexico	Chiapas	20.0871	40.09	7.66		Q1	G2		3.Other	7.Other	0.999	0.001
PI417721	Enredador paraleno	Mexico	Veracruz de Ignacio de la Llave	20.6045	11.89	13.46		Q1	G2		3.3	7.Other	1	0
PI417725	Criollo mateado	Mexico	Puebla	20.6425				Q1	G2		3.3	7.Other	0.961	0.039
PI312083	Frijol flor de Mayo	Mexico	Ciudad de MÃ©xico	20.771	13.66	14.21		Q1	G2		3.3	7.5	1	0
PI417621	Frijol de Coyote	Mexico	MichoacÃ¡n de Ocampo	21.1093	35.68	11.78	8.03639	Q1	G2	MA:NC-Mx	3.3	7.5	1	0
PI312052	Frijol colorado	Mexico	Oaxaca	22.0903	59.03	8.04		Q1	G2	MA:SC-Mx	3.3	7.Other	1	0
PI533420	M8005-1	Mexico	Veracruz de Ignacio de la Llave	22.3375	69.16	17.57		Q1	G1		3.2	7.2	1	0
PI313495	Negro brill	Mexico	Puebla	22.5742	35.68	2.99		Q1	G2	MA:SC-Mx	3.3	7.Other	1	0
PI325635	Frijol negro	Mexico	Puebla	22.7211	16.3	0.37		Q1	G2		3.3	7.5	1	0
PI201360	G853	Mexico	MÃ©xico	23.18	12.33	1.87		Q1	G2		3.3	7.Other	0.99	0.01
PI417630	G12897	Mexico	MichoacÃ¡n de Ocampo	23.8797	65.2	0.56		Q1	G2		3.3	7.Other	0.97	0.03
PI533510	Cacahuate	Mexico	Oaxaca	23.9248	58.59	10.65		Q1	G2		3.3	7.Other	0.838	0.162
PI317350	frijol de raton	Mexico	Jalisco	24.6273	56.39	0		Q1	G1	MA:SC-Mx	3.2		1	0
PI533561	G9877	Guatemala	Chiquimula	24.7581	41.85	8.41	9.96564	Q1	G2		3.Other	7.1	0.955	0.045
PI207322	Hidalgo 48-A	Colombia		24.8311			5.28989	Q1	G2	MA: Mixed	3.3	7.5	1	0
PI430210	P8562	Peru		25.1239	2.64	4.86		Q1	G2		3.3	7.5	1	0
PI533432	M8100	Mexico		26.9731	71.81	5.42		Q1	G2		3.3	7.5	1	0
PI313408	Gris	Mexico	Jalisco	27.3862	96.48	13.64	8.64333	Q1	G1	MA: Mixed	3.Other	7.Other	1	0
PI308908	Criollo blanco No. 2	Costa Rica	San JosÃ©	27.4638	136.12	15.89		Q1	G1	A:S-Mx-SA	3.2	7.2	1	0
PI417707	G12943	Mexico	Jalisco	27.61	38.77	17.94	9.81173	Q1	G2	MA: Mixed	3.Other	7.Other	0.754	0.246
PI313429	Morado claro	Mexico	MÃ©xico	27.7882	15.42	12.34		Q1	G2		3.3	7.5	0.998	0.002
PI201480	G18784	Mexico	Chiapas	29.1348	40.09	16.07	4.25258	Q1	G2	MA:S-Mx	3.Other	7.1	0.916	0.084
PI206223	G1286	Honduras	Choluteca	29.1359	34.36	19.07	8.18299	Q1	G1	MA:N-SA	3.2	7.2	1	0
PI309698	Frijol encerado	Mexico	MÃ©xico	29.3655	116.74	8.41		Q1	G2	MA: Mixed	3.3	7.Other	0.961	0.039
PI310726	Xucu mama	Guatemala	Alta Verapaz	29.8882	46.7	6.17	4.7619	Q1	G2			7.Other	0.951	0.049
PI313348	Rojito	Mexico	Guerrero	30.1605				Q1	G2	MA:SC-Mx	3.Other	7.Other	1	0
PI310674	G1957	Guatemala	Santa Rosa	30.7379				Q1	G1		3.2	7.2	1	0
PI313373	Burro bola	Mexico	Jalisco	31.6555	104.85	79.81		Q1	G2		3.3	7.Other	0.981	0.019
PI533502	M9538	Mexico	Chiapas	33.4564	74.45	5.98		Q1	G1		3.Other	7.Other	1	0
PI533584	E7934-1	Ecuador	Guayas	33.5199	103.96	6.73		Q1	G2		3.Other	7.Other	1	0
PI476693	VF-78 Mex. 85	Mexico	Veracruz de Ignacio de la Llave	33.7092			2.97324	Q1	G1		3.2	7.Other	1	0
PI307790	G1724	El Salvador		34.1919	111.89	18.32		Q1	G1		3.2	7.2	1	0
PI207216	Sangretoro	Colombia		34.3798	54.19	7.85		Q1	G1	MA:CA	3.2	7.2	0.987	0.013
PI307788	S-219-R	El Salvador		34.9522	92.95	4.3		Q1	G2		3.Other	7.Other	0.99	0.01
PI307820	G1739	El Salvador		35.0211	158.59	8.22		Q1	G1		3.2	7.2	1	0
PI309877	Col. No. 20670, lot #33	Costa Rica	Cartago	35.3749	89.43	18.69		Q1	G1		3.2	7.2	1	0
PI190078	O'ez Tsinap'ul	Guatemala	Huehuetenango	35.4126	64.76	4.86		Q1	G2	MA:S-Mx	3.3	7.1	0.905	0.095
PI312017	Frijol bayito	Mexico	Chiapas	35.5508	58.15	14.58		Q1	G2	MA:SC-Mx	3.3	7.1	0.977	0.023
PI313386	Mezquitillo	Mexico	Jalisco	35.6262	102.64	20.19		Q1	G2	MA:SC-Mx	3.3	7.5	1	0
PI533498	Flor de Mayo	Mexico	Chiapas	35.7846	112.78	20.37		Q1	G1		3.2	7.2	1	0
PI201369	G18773	Mexico	Chiapas	36.2151	34.8	6.36		Q1	G2	MA:S-Mx	3.3	7.1	0.876	0.124
PI309700	Frijol apetito	Mexico		36.2554	138.33	22.99		Q1	G2		3.3	7.Other	1	0
PI207180	Feijao Pico de Oro	Colombia		36.7479	39.65	28.22		Q1	G1		3.Other	7.Other	0.935	0.065
PI533545	G9850	Guatemala	Chiquimula	37.3197	56.39	2.24		Q1	G2		3.3	7.5	1	0
PI417778	G12952	Mexico	Jalisco	37.4139	82.31	0.37	2.39316	Q1	G1	MA:NC-Mx	3.2	7.2	1	0
PI313333	Bayo gordo	Mexico	Guanajuato	37.5468				Q1	G21	MA: Mixed	3.Other	7.Other	0.987	0.013
PI325664	Col. No. 22524	Mexico	Oaxaca	37.7609				Q1	G2	MA:S-Mx	3.3	7.Other	0.961	0.039
PI313254	De suelo negro	Mexico	Chiapas	37.7932	59.03	14.21		Q1	G1		3.2	7.2	1	0
PI417641	G12905	Mexico	Guanajuato	37.9265	69.6	22.43		Q1	G2	MA:NC-Mx	3.3	7.Other	0.891	0.109
PI203958	Negro	Mexico	Veracruz de Ignacio de la Llave	38.5451	56.39	27.66	5.6701	Q1	G2		3.3	7.Other	1	0
PI325618	G16397	Mexico	Puebla	38.9822	37	21.68		Q1	G2	MA: Mixed	3.3	7.5	0.895	0.105
PI417784	M7409-K	Mexico	Jalisco	39.1419	66.52	1.12	4.78632	Q1	G2	MA:NC-Mx	3.Other	7.6	0.694	0.306
PI313487	G2494	Mexico	Oaxaca	39.2635			8.95619	Q1	G2		3.3	7.Other	1	0
PI417633	G12900	Mexico	MichoacÃ¡n de Ocampo	39.532	132.16	18.5		Q1	G2		3.Other	7.Other	0.876	0.124
PI313835	Colorado de mata	Mexico		39.804	99.12	23.55		Q1	G1		3.2		1	0
PI319573	Frijol mantequilla gordo	Mexico	Chihuahua	40.1897	48.46	4.86		Q1	G2		3.3	7.5	0.956	0.044
PI417786	G12957	Mexico	Jalisco	40.3114			5.38462	Q1	G2	MA:NC-Mx	3.Other	7.6	0.694	0.306
PI307823	S-300-R	El Salvador		40.6144	134.8	6.92		Q1	G1	MA:CA	3.2	7.2	1	0
PI313727	Bayo tepetate	Mexico		40.7756	71.37	29.16		Q1	G2		3.3	7.5	1	0
PI313693	Col. No.	Ecuador		41.1689	128.19	33.64		Q1	G1		3.2	7.2	1	0
PI417634	G12901	Mexico	MichoacÃ¡n de Ocampo	41.1979	59.47	20.19		Q1	G2		3.3	7.Other	0.907	0.093
PI313701	G2580	Mexico		42.5565	100.88	12.71		Q1	G1		3.2	7.2	1	0
PI151407	No. 31	Colombia		42.66	55.95	3.36		Q1	G2	A:N-SA	3.3	7.Other	1	0
PI309837	Frijo chileno y colorado	Costa Rica	Cartago	42.7727	65.64	4.67	2.77778	Q1	G1	MA: Mixed	3.2	7.2	1	0
PI416713	G14166	Mexico		42.8597	28.63	7.29		Q1	G2		3.3	7.5	1	0
PI310663	G16286	Guatemala	SacatepÃ©quez	43.0876	63	13.64		Q1	G21		3.Other	7.Other	1	0
PI189016	Kak tsin ubul	Guatemala	Huehuetenango	43.6789	63	13.46		Q1	G2	MA:S-Mx	3.3	7.1	0.918	0.082
PI310915	Col. No. 21638	Nicaragua	Madriz	43.8817	52.42	11.96		Q1	G1	MA:CA	3.2	7.2	1	0
PI165462	AMUSGO	Mexico	Oaxaca	44.4264	61.67	3.36		Q1	G1		3.2	7.2	1	0
PI310828	G2070	Nicaragua	Granada	44.5696	54.19	11.96		Q1	G1	MA:CA	3.2	7.2	1	0
PI313237	Manzano	Mexico	Aguascalientes	44.8076	33.48	9.72		Q1	G2	MA:N-MX	3.3	7.5	1	0
PI207186	Matahambre Negro	Colombia		45.0722	91.19	17.2		Q1	G1		3.2	7.2	1	0
PI310818	G2060	Nicaragua	Granada	45.5544				Q1	G1	MA:CA	3.2	7.2	1	0
PI201370	M 3570	Mexico	Chiapas	45.7709	43.17	12.9		Q1	G2		3.3	7.1	0.908	0.092
PI533577	E7877-A-18	Ecuador		46.1453				Q1	G1		3.2	7.2	1	0
PI310660	G1946	Guatemala	Chimaltenango	46.7121	101.76	14.02		Q1	G1		3.Other	7.Other	1	0
PI307810	G1734	El Salvador		46.7602	95.59	8.6		Q1	G2		3.3	7.Other	1	0
PI417647	M7241-C	Mexico	Guanajuato	46.8762	55.51	3.93		Q1	G2	MA:NC-Mx	3.Other	7.Other	0.777	0.223
PI309715	G1766	Mexico	MÃ©xico	47.5336	77.97	1.31		Q1	G2	MA:SC-Mx	3.3	7.Other	1	0
PI417628	G12895	Mexico	MichoacÃ¡n de Ocampo	47.6476	88.99	8.97		Q1	G2		3.3	7.Other	0.89	0.11
PI311900	Frijol azufrado	Mexico	Nayarit	47.7151				Q1	G2	MA:N-MX	3.Other	7.Other	1	0
PI533311	Rosita	Mexico	Zacatecas	47.8162	33.04	10.28	5.25273	Q1	G2		3.3	7.5	1	0
PI319592	Frijol garbancillo blanco	Mexico	Aguascalientes	48.045				Q1	G2		3.3	7.5	1	0
PI313297	G8904	Mexico	Durango	48.661	76.21	4.3		Q1	G2		3.3	7.5	1	0
PI310829	G2071	Nicaragua	Granada	48.9431	103.08	14.77		Q1	G1		3.2	7.2	1	0
PI310850	Col. No. 21564	Nicaragua	Rivas	49.0405	72.69	25.23		Q1	G2		3.3	7.5	1	0
PI319677	Frijol bolito	Mexico	Nayarit	49.0464				Q1	G2	MA:N-MX	3.3	7.Other	0.992	0.008
PI310886	Bareno	Nicaragua	Jinotega	49.2115	73.57	18.32		Q1	G1		3.2	7.2	1	0
PI310778	G2031	Guatemala	Quetzaltenango	49.4044	49.34	11.4		Q1	G2		3.3	7.Other	0.977	0.023
PI150409	Frijol de seda balla	El Salvador		49.9411	53.3	1.31		Q1	G1		3.2	7.2	1	0
PI309701	Frijol rosita	Mexico	MÃ©xico	50.2925	78.41	5.23		Q1	G2	MA:SC-Mx	3.3	7.Other	1	0
PI313572	Antioquia 12	Colombia	Antioquia	50.3626	96.48	3.36	3.54381	Q1	G1	MA:N-SA	3.2	7.2	1	0
PI165423	G168	Mexico	Oaxaca	50.6791	53.74	2.8	4.48718	Q1	G2		3.3	7.Other	0.973	0.027
PI309825	Col. No. 23, sel. #5	Costa Rica	San JosÃ©	51.0814	99.56	8.41		Q1	G1		3.2	7.2	1	0
PI417654	G12911	Mexico	Guanajuato	51.7578	44.93	3.36		Q1	G2				0.762	0.238
PI310842	G2084	Nicaragua	Chinandega	51.9438				Q1	G1	MA:CA	3.2	7.2	1	0
PI203936	G878	Mexico	Hidalgo	52.1978	56.39	16.07	3.60825	Q1	G2		3.3	7.5	1	0
PI310586	Sangre de Toro	Honduras	IntibucÃ¡	52.2122	63.88	16.26		Q1	G1	MA:CA	3.2	7.2	1	0
PI312018	Frijol negro bolito	Mexico	Chiapas	52.2882	59.91	6.17		Q1	G2	MA:SC-Mx	3.3	7.1	0.961	0.039
PI310826	G2068	Nicaragua	Granada	52.3948	33.04	8.6		Q1	G1	MA:CA	3.2	7.2	1	0
PI310761	G2022	Guatemala	SacatepÃ©quez	52.4244				Q1	G2	MA:CA	3.Other	7.Other	0.979	0.021
PI310546	Col. No. 21507	Honduras	Olancho	54.1279				Q1	G1		3.2	7.2	1	0
PI201388	G858	Mexico	Oaxaca	54.2943	48.9	24.67		Q1	G2		3.3	7.Other	1	0
PI224728	Rosado	Mexico	Chiapas	54.4756	33.48	23.55	5.66343	Q1	G1		3.2	7.2	1	0
PI313636	Santandar del Norte 3	Colombia	Santander	54.7587				Q1	G1		3.2	7.2	1	0
PI310751	G16293	Guatemala	SacatepÃ©quez	54.9467				Q1	G21		3.Other	7.Other	0.99	0.01
PI417708	G12944	Mexico	Jalisco	55.0605	34.8	15.14		Q1	G2		3.Other	7.Other	0.694	0.306
PI313830	G2676	Mexico		55.1452	102.64	37.01	8.62944	Q1	G1		3.2		1	0
PI476751	Frijol colorado	Guatemala		55.2752	12.33	19.81	8.82061	Q1	G1		3.2	7.2	1	0
PI310561	Col. No. 21656	Honduras	Comayagua	55.7317	69.16	8.79		Q1	G2	MA: Mixed	3.Other	7.1	0.95	0.05
PI196463	No. 2939	Nicaragua	Matagalpa	55.7613	45.37	2.43		Q1	G1		3.2	7.2	1	0
PI263593	G1039	Mexico	Zacatecas	55.8677				Q1	G2		3.3	7.5	1	0
PI417679	G2919	Mexico	Jalisco	56.9082	90.31	15.14		Q1	G2		3.3	7.Other	0.981	0.019
PI308898	Line 7	Costa Rica	San JosÃ©	57.0725	108.37	5.61	6.19658	Q1	G1	MA:CA	3.2	7.2	1	0
PI313592	Boyaca 101	Colombia	BoyacÃ¡	57.1482	45.81	1.5		Q1	G1	MA:N-SA	3.2	7.2	1	0
PI417716	Ochenteno	Mexico	Veracruz de Ignacio de la Llave	58.0794	33.04	0		Q1	G2		3.Other	7.Other	0.798	0.202
PI208774	G949	Nicaragua		58.332	39.21	29.16		Q1	G1		3.2	7.2	1	0
PI189407	Rey Mundo	Guatemala		58.3403	69.16	7.66		Q1	G2		3.Other	7.Other	1	0
PI195801	No. 2803	Guatemala	Izabal	58.3496	38.77	12.15		Q1	G1	MA: Mixed	3.2	7.2	1	0
PI288016	Negro Nicaraguense	Nicaragua		58.4909	32.6	21.5		Q1	G1		3.2	7.2	1	0
PI449422	Negro	Mexico	Puebla	58.5689	51.54	10.09		Q1	G1		3.2	7.2	1	0
PI313608	Cundinamarca 116	Colombia	Cundinamarca	58.6313	97.36	42.62		Q1	G1	A:S-Mx-SA	3.2	7.2	1	0
PI312016	Negro de guia	Mexico	Chiapas	58.717	51.1	11.03		Q1	G2		3.Other	7.1	0.896	0.104
PI313397	Bayo	Mexico	Jalisco	59.0067				Q1	G2	MA:N-MX	3.3	7.5	1	0
PI533476	M8207-1-Bulk	Mexico	Sinaloa	59.2411	104.41	29.16		Q1	G1		3.2	7.2	1	0
PI313531	Apetito	Mexico	Zacatecas	59.3236	91.63	1.5	8.50515	Q1	G2		3.3	7.5	1	0
PI310556	Maton	Honduras	Comayagua	59.6812	49.34	9.91		Q1	G1		3.2	7.2	1	0
PI202834	G868	Mexico	Guerrero	59.7534	51.54	22.8		Q1	G2		3.3	7.Other	1	0
PI311794	Tineco rojo	El Salvador		59.8893	36.12	20.56		Q1	G1	MA:CA	3.2	7.2	1	0
PI309787	Frijol azufrado	Mexico	Jalisco	59.9496	75.77	18.5		Q1	G2		3.Other	7.Other	1	0
PI207279	Chiapas 36-3	Colombia		60.3748	88.55	75.7		Q1	G1	MA: Mixed	3.2	7.2	1	0
PI165455	G169	Mexico	Guerrero	60.6567	58.59	2.99	7.69231	Q1	G1		3.2	7.2	1	0
PI310836	G2078	Nicaragua	Chinandega	61.1	69.16	21.31		Q1	G1		3.2	7.2	1	0
PI533437	M8146-1	Mexico	Puebla	61.1985	88.55	12.15		Q1	G2		3.3	7.1	0.969	0.031
PI313483	Blanco chico	Mexico	Oaxaca	61.2101	75.33	0	9.72938	Q1	G2	MA: Mixed	3.Other	7.Other	1	0
PI203921	No. 12149	Mexico	Oaxaca	61.4487	37.89	13.46		Q1	G2			7.Other	0.96	0.04
PI309830	Col. No. 23, sel. #10	Costa Rica	San JosÃ©	61.9227	95.59	5.61	5.55556	Q1	G1		3.2	7.2	1	0
PI207182	G918	Colombia		62.2519	48.46	36.07		Q1	G2	MA:N-SA	3.Other	7.Other	0.887	0.113
PI313458	Bayo	Mexico	MichoacÃ¡n de Ocampo	62.9446	64.76	1.5		Q1	G1		3.2	7.2	1	0
PI313334	Ojo de liebre	Mexico	Guanajuato	63.7648				Q1	G2	MA:N-MX	3.3	7.5	1	0
PI268110	Jamapa	Mexico	Veracruz de Ignacio de la Llave	63.8482	41.41	16.64	6.40507	Q1	G1		3.2	7.2	1	0
PI197031	G803	El Salvador	San Salvador	63.9518	35.68	3.74		Q1	G1	MA:CA	3.2	7.2	1	0
PI313583	Atlantico 6	Colombia	AtlÃ¡ntico	64.0721	37.89	9.53		Q1	G1		3.2	7.2	0.953	0.047
PI312064	Frijol de mata	Mexico	Oaxaca	64.178	100.88	26.36		Q1	G2		3.3	7.Other	1	0
PI312031	Frijol negro de mata	Mexico	Chiapas	64.1956	88.11	9.91		Q1	G1		3.2	7.2	1	0
PI533528	M9593	Mexico	Puebla	64.2737	88.99	31.4		Q1	G2		3.3	7.5	1	0
PI310599	Balin	Honduras	Comayagua	64.7822	99.12	10.09		Q1	G1	MA:CA	3.2	7.2	1	0
PI310668	G1951	Guatemala	Santa Rosa	65.2945				Q1	G1		3.2	7.2	1	0
PI533484	M9510A,B	Mexico	Veracruz de Ignacio de la Llave	65.4144	113.22	22.8		Q1	G1		3.2	7.2	1	0
PI311974	Frijol delgado	Mexico	Oaxaca	65.5828	58.15	18.5		Q1	G2	MA:SC-Mx	3.3	7.Other	1	0
PI312090	Frijol mantequilla	Mexico	Sonora	65.5949	72.69	21.68		Q1	G2		3.3	7.5	1	0
PI309823	Col. No. 23, sel. #3	Costa Rica	San JosÃ©	66.0557	50.66	13.27	4.91453	Q1	G1		3.2	7.2	1	0
PI451885		Guatemala	SololÃ¡	66.1459	22.91	4.3		Q1	G1	MA: Mixed	3.2	7.2	1	0
PI182000	No. 5	Guatemala		66.4483	103.52	17.01		Q1	G2	MA: Mixed	3.3	7.Other	1	0
PI311853	Colorado del suelo	Guatemala	Quiche	66.963	10.13	19.07		Q1	G1	MA:CA	3.2	7.2	1	0
PI533277	M7671A,B,C,D	Mexico	MichoacÃ¡n de Ocampo	67.4874	74.01	12.52		Q1	G1		3.2	7.2	1	0
PI451921		Guatemala	SololÃ¡	68.8593	14.98	15.14		Q1	G21	MA:CA	3.Other	7.Other	0.989	0.011
PI311942	Frijol tinto	Mexico	Veracruz de Ignacio de la Llave	69.2571	40.53	6.54		Q1	G2	MA:SC-Mx	3.3	7.5	1	0
PI311967	Frijol santanero	Mexico	Oaxaca	69.3052	50.66	27.66		Q1	G2		3.3	7.Other	1	0
PI310690	G1970	Guatemala	Jutiapa	69.3437	92.95	9.53		Q1	G1		3.Other	7.Other	1	0
PI633451	BAT93	United States	Washington	70				Q1	G1				1	0
PI202835	G869	Mexico	Guerrero	70.1876	91.63	22.06		Q1	G1		3.2	7.2	1	0
PI304110	Hondureno Blanco	El Salvador		70.3018				Q1	G2		3.Other	7.Other	1	0
PI307791	G1169	El Salvador		70.3558	119.82	11.59	9.84061	Q1	G1		3.Other	7.Other	1	0
PI309827	Col. No. 23, sel. #7	Costa Rica	San JosÃ©	70.6886	60.35	6.73		Q1	G1		3.Other	7.Other	1	0
PI309810	Frijol azufrado	Mexico	Sonora	71.0136	94.71	24.3		Q1	G2		3.Other	7.Other	1	0
PI309857	Col. No. 20670, lot #13	Costa Rica	Cartago	71.2737	118.06	24.86		Q1	G1	A:S-Mx-SA	3.2	7.2	1	0
PI207193	Pinck	Colombia		71.4039	109.69	24.86		Q1	G2		3.Other	7.Other	1	0
PI533332	Canario	Mexico	MÃ©xico	71.5477	92.07	18.69	9.27835	Q1	G1		3.2	7.2	1	0
PI325626	Frijol negro grueso	Mexico	Oaxaca	72.2108	23.35	16.07		Q1	G2		3.3	7.5	1	0
PI326110	G19217	Honduras	CopÃ¡n	72.509	30.84	8.6		Q1	G2		3.Other	7.Other	1	0
PI417653	G12910	Mexico	Guanajuato	72.6473	122.47	14.02		Q1	G1		3.2	7.2	1	0
PI200967	G18756	Guatemala	Jutiapa	72.7678	27.31	3.36		Q1	G1		3.2	7.2	1	0
PI207389	Queretaro 7-5	Colombia		73.4413	43.17	18.69	3.16882	Q1	G1		3.2	7.2	1	0
PI224718	De Vara	Mexico	Chiapas	74.2871	25.55	16.07		Q1	G2		3.Other	7.1	0.896	0.104
PI325732	G19181	Mexico		74.3157	26.43	10.65		Q1	G2		3.3	7.Other	1	0
PI533316	M7493	Mexico	Veracruz de Ignacio de la Llave	75.3926	49.78	17.94	8.93471	Q1	G1		3.2	7.2	1	0
PI309844	Frijol amarillo carne	Costa Rica	Cartago	75.6971	34.36	9.91		Q1	G1	MA: Mixed	3.2	7.2	1	0
PI311843	Frijol de gato	Guatemala	Quiche	75.8916	67.4	15.7		Q1	G2		3.3	7.Other	0.998	0.002
PI313532	10-A-1	Mexico	Zacatecas	76.0547	66.52	9.16	4.18814	Q1	G2		3.3	7.Other	1	0
PI417790	M7425	Mexico	Jalisco	76.639	59.91	1.5		Q1	G2		3.Other	7.Other	0.763	0.237
PI207420	Guarzo Rojo	Colombia		79.3666	71.81	17.94	6.53991	Q1	G1		3.2	7.2	0.994	0.006
PI209482	G16837	Costa Rica	San JosÃ©	79.5912	64.76	17.94		Q1	G2		3.3	7.1	0.954	0.046
PI417754	Negro	Mexico	Veracruz de Ignacio de la Llave	80.3797	1.76	3.55		Q1	G1		3.2	7.2	1	0
PI198026	G18753	Peru	Lima	81.3108	45.81	5.05		Q1	G1	MA:N-SA	3.Other	7.Other	0.979	0.021
PI533313	M8164	Mexico	Puebla	81.4982	52.86	24.49		Q1	G1		3.2	7.2	1	0
PI304113	G18907	El Salvador		81.6969	99.12	8.79		Q1	G1	MA:CA	3.2	7.2	1	0
PI194574	G778	Guatemala	SacatepÃ©quez	82.2446	77.53	5.61		Q1	G21		3.Other	7.Other	1	0
PI207336	Jalisco 31-1	Colombia		82.8872	92.95	10.84		Q1	G2	A:Mixed	3.3	7.Other	0.994	0.006
PI263596	G1040	Mexico	Zacatecas	83.67	7.49	15.14		Q1	G2		3.3	7.5	1	0
PI165466	No. 1097	Mexico	Guerrero	83.9306	73.13	4.11		Q1	G1		3.Other	7.Other	1	0
PI313537	Panza puerca	Mexico	Zacatecas	85.2079	92.07	5.23		Q1	G2	MA:N-MX	3.3	7.Other	0.981	0.019
PI209491	G18800	Costa Rica	San JosÃ©	85.3541	18.5	9.53	9.23679	Q1	G1		3.2	7.2	1	0
PI207443	Matahambre	Colombia		85.8805	36.56	6.36		Q1	G1		3.Other	7.Other	0.943	0.057
PI533281	M7694	Mexico	Zacatecas	85.9306	70.93	32.9		Q1	G2		3.Other	7.Other	1	0
PI313486	G19123	Mexico	Oaxaca	86.3448	66.08	7.29		Q1	G2	MA: Mixed	3.3	7.Other	0.953	0.047
PI415950	G13913	Peru	Lima	89.3065	42.73	30.84		Q1	G1	A:C-SA	3.Other	7.Other	0.919	0.081
PI533312	M8154	Mexico	Puebla	89.6966	9.69	13.83		Q1	G2		3.3	7.Other	0.993	0.007
PI417742	M7336	Mexico	Veracruz de Ignacio de la Llave	91.7306	23.79	16.82		Q1	G2		3.3	7.Other	0.989	0.011
PI415975	CO8530-A-D	Colombia	Antioquia	92.3347	88.99	51.59		Q1	G2		3.Other	7.Other	1	0
PI417743	Frijol Aluvial	Mexico	Veracruz de Ignacio de la Llave	92.6762	25.11	3.36		Q1	G1		3.2	7.2	1	0
PI195402	No. 2777	Guatemala	Escuintla	95.6241	51.1	5.79		Q1	G12		3.Other	7.Other	1	0
PI533259	M7556	Mexico	Ciudad de MÃ©xico	120.715	66.52	24.86		Q1	G1		3.2	7.2	1	0
PI449412	M 8072-C-1	Mexico	Veracruz de Ignacio de la Llave	122.709				Q1	G2		3.3	7.5	1	0
PI_Line	Plant_Name	Origin Country	Origin City	HG_Type 0_FI (MN)	HG_Type 2.5.7_FI	HG_Type 1.2.3.5.6.7 _FI	HG_Type 0_FI (ND)	2Q_cluster	3Q_cluster	McClean etal.2014	Kuzay etal.K=3	Kuzay etal.K=7	Q1_probability	Q2_probability
PI313733	G16350	Mexico		4.78023	5.73	4.49		Q2	G3		3.1	7.Other	0	1
PI269209	Negro	Peru	Lima	8.99537	51.54	9.16	8.42772	Q2	G3	A:C-SA	3.1	7.Other	0	1
PI415936	E8507	Ecuador	Imbabura	10.7299	13.66	12.34		Q2	G3	A:C-SA	3.1	7.Other	0.027	0.973
PI209498	G1363	Costa Rica	Cartago	11.4694	28.19	17.01	8.83225	Q2	G3	MA:SC-Mx	3.1	7.Other	0.019	0.981
PI316030	Col. No. G-16922	Peru		13.5055				Q2	G3		3.1	7.4	0	1
PI241794	G1441	Ecuador	Guayas	14.5545	20.7	15.89		Q2	G3		3.1	7.Other	0.119	0.881
PI325731	Flor de Mayo	Mexico		17.5841				Q2	G3		3.1	7.7	0	1
PI293355	G18895	Peru		18.0351	27.31	10.09		Q2	G3	A:C-SA	3.1	7.4	0	1
PI316023	Col. No. G-16915	Peru		25.7165			9.73742	Q2	G3		3.1	7.4	0	1
PI290995	Canario	Peru	Lima	26.2851	24.23	17.01	5.40541	Q2	G3		3.1	7.Other	0	1
PI306200	G18940	Peru		26.6611				Q2	G3	A:C-SA	3.1	7.4	0.014	0.986
PI269210	Plomo LM 57	Peru	Lima	26.813	53.74	9.16	5.73085	Q2	G3		3.1	7.Other	0.014	0.986
PI313842	Col. No. 19	Peru		27.6192	72.69	22.99		Q2	G3		3.1	7.Other	0.01	0.99
PI313598	Cauca 38	Colombia	Cauca	30.2038	128.19	0		Q2	G3		3.1	7.Other	0	1
PI399169		Nicaragua		32.7564	73.13	12.34		Q2	G3	MA: Mixed	3.1	7.Other	0	1
PI299019	Amarillo	Ecuador		33.5832	127.31	8.79		Q2	G3	MA:N-SA	3.1	7.Other	0	1
PI307808	G2182	El Salvador		35.9669	103.52	12.71		Q2	G3		3.1	7.7	0	1
PI511767	120	Peru	Cusco	36.0821	33.48	8.79	2.87413	Q2	G3		3.1	7.Other	0	1
PI387865	W-941d	Bolivia		37.6289	119.38	42.62		Q2	G3		3.1	7.Other	0	1
PI313272	Barreton	Mexico	Chiapas	38.8065	73.13	32.15		Q2	G3		3.1	7.7	0.095	0.905
PI313633	Narino 47	Colombia	NariÃ±o	38.924	154.63	40.37		Q2	G3	MA:N-SA	3.1	7.Other	0.089	0.911
PI293353	A	Peru		42.6925	50.22	8.6		Q2	G3		3.1	7.4	0	1
PI207428	Revoltura	Colombia		42.7444	75.33	6.92		Q2	G3	A:N-SA	3.1	7.Other	0	1
PI533299	M8000	Mexico	Veracruz de Ignacio de la Llave	43.4646	23.35	10.84		Q2	G3		3.1	7.7	0	1
PI207148	Estrada Rosado	Colombia		49.1743	96.04	146.17	3.38553	Q2	G3		3.1	7.Other	0.003	0.997
PI207203	B.1213	Colombia		49.4762	88.11	44.86		Q2	G3		3.Other	7.Other	0.373	0.627
PI310511	Calima	Honduras		52.5002	64.32	15.89		Q2	G3		3.1	7.Other	0	1
PI203924	G18791	Mexico	Chiapas	54.5517	46.26	26.17	7.53866	Q2	G3		3.1	7.Other	0	1
PI415949	P8474-A-D	Peru	Lima	55.1763	29.52	34.77		Q2	G3	MA:N-SA	3.1	7.4	0	1
PI317027	Col. No. 20718	Honduras	Yoro	55.4592	147.58	19.07		Q2	G3		3.1	7.4	0	1
PI152311	Blanco Torta	Ecuador		57.0861	55.95	5.42	4.91453	Q2	G3		3.1	7.4	0	1
PI415913	E8481	Ecuador	Imbabura	58.0007	3.52	29.72		Q2	G3		3.1	7.4	0	1
PI415955	Poroto Blanco Chico	Peru	Lima	58.2157	34.8	17.94		Q2	G3	MA:N-SA	3.1	7.Other	0	1
PI209486	G1361	Costa Rica	San JosÃ©	58.4446	91.19	73.46	7.01187	Q2	G3		3.1	7.7	0	1
PI319607	Frijol bayo rata	Mexico	Aguascalientes	58.9274	33.48	10.09		Q2	G3	MA:N-MX	3.1	7.Other	0	1
PI313665	Col. No. 66	Ecuador		59.4994	129.52	32.15		Q2	G3		3.1	7.Other	0	1
PI189408	G739	Guatemala	SacatepÃ©quez	59.7569	58.15	8.97		Q2	G3		3.1	7.7	0	1
PI313270	Barreton	Mexico	Chiapas	60.1362	100.44	51.59		Q2	G3	A:S-Mx-SA	3.1	7.7	0.095	0.905
PI533363	E7893	Ecuador		60.2345	118.5	18.69		Q2	G3		3.1	7.7	0	1
PI313394	Ejote	Mexico	Jalisco	64.2934	42.73	9.35		Q2	G3		3.1	7.7	0	1
PI325722	CANARIO 102	Mexico		70.824	110.57	14.95		Q2	G3		3.1	7.7	0	1
PI308894	Col. No. 4	Costa Rica	Guanacaste	71.0333	126.87	25.98	3.84615	Q2	G3		3.1	7.7	0	1
PI533373	M8072	Mexico	Puebla	71.5261	128.63	16.45		Q2	G3		3.1	7.Other	0.045	0.955
PI198037	Plomo	Peru		71.6128	44.49	29.72		Q2	G31		3.Other	7.Other	0.485	0.515
PI207127	Moro	Colombia	Antioquia	71.7498	92.07	12.34		Q2	G3		3.1	7.Other	0	1
PI313658	Col. No. 5	Ecuador		73.68	138.33	65.05		Q2	G3		3.1	7.Other	0	1
PI451917		Guatemala	Chimaltenango	75.2172	55.07	10.28		Q2	G3	MA:CA	3.1	7.7	0	1
PI313613	Cundinamarca 146	Colombia	Cundinamarca	75.6288	111.89	45.61		Q2	G3		3.1	7.Other	0.094	0.906
PI533249	M7487-3-1-Bulk	Mexico	Veracruz de Ignacio de la Llave	77.7227	37.44	13.27	8.22597	Q2	G3		3.1	7.4	0	1
PI207165	No. 39	Colombia		78.9353	69.6	58.5		Q2	G3		3.1	7.Other	0.078	0.922
PI533286	M7752	Mexico	Jalisco	79.317	71.81	12.9		Q2	G3		3.1	7.7	0.026	0.974
PI313667	Col. No. 71	Ecuador		81.1086	143.17	11.21		Q2	G3		3.1	7.Other	0	1
PI311962	Frijol canario	Mexico	Oaxaca	82.3757	136.56	11.4		Q2	G3		3.1	7.7	0	1
PI430200	M7402A	Mexico		82.8733	27.75	11.78		Q2	G3		3.1	7.Other	0.097	0.903
PI313366	Cacahuate	Mexico	Hidalgo	83.2013	41.85	14.39		Q2	G3		3.1	7.7	0	1
PI207154	Liberano L-10	Colombia		85.7713	96.04	28.97		Q2	G3		3.1	7.Other	0.007	0.993
PI290990	Diacol Nima	Peru	Lima	85.8002	88.11	21.12		Q2	G3	A:C-SA	3.1	7.7	0.039	0.961
PI313597	Cauca 36	Colombia	Cauca	86.0355	53.3	6.36		Q2	G3		3.1	7.Other	0	1
PI207300	Guanajuato 43-3	Colombia		92.6842	104.41	24.3		Q2	G3		3.1	7.7	0	1
PI207207	Z-#4	Colombia		92.7993	88.55	26.17	9.3102	Q2	G3		3.Other	7.Other	0.234	0.766
PI207136	Chileno	Colombia	Antioquia	93.5305	102.2	37.2		Q2	G3		3.1	7.Other	0	1
PI415986	Frijol	Colombia	Antioquia	100.523	66.52	66.17		Q2	G3		3.1	7.Other	0.063	0.937
PI282016	Algarrobeno	Colombia		100.713	38.77	51.96		Q2	G3	A:S-Mx-SA	3.1	7.Other	0.005	0.995
PI313664	Col. No. 64	Ecuador		100.95				Q2	G3		3.1	7.Other	0	1
PI297295	Sangre de Toro	El Salvador		107.006	38.77	93.64	6.06376	Q2	G3		3.1	7.Other	0	1
PI182004	No. 9	Guatemala		124.478	124.67	3.36		Q2	G3		3.1	7.7	0.03	0.97
PI313671	Col. No. 90	Ecuador		150.262	199.56	111.4		Q2	G3		3.1	7.Other	0.054	0.946
PI_Line	Plant_Name	Origin Country	Origin City	HG_Type 0_FI (MN)	HG_Type 2.5.7_FI	HG_Type 1.2.3.5.6.7 _FI	HG_Type 0_FI (ND)	2Q_cluster	3Q_cluster	McClean etal.2014	Kuzay etal.K=3	Kuzay etal.K=7	Q1_probability	Q2_probability
PI345576	N.E.P. White-1	Costa Rica		11.0577	15.86	0.56		Q1(2)	G23		3.Other	7.Other	0.672	0.328
PI346960	G19255	Mexico		14.3041	12.33	12.9		Q1(2)	G23		3.Other	7.Other	0.661	0.339
PI319554	G2774	Mexico	Chihuahua	33.34	24.23	4.67		Q1(2)	G23		3.Other	7.Other	0.656	0.344
PI201004	G1256	Guatemala	SuchitepÃ©quez	41.7949	34.36	4.49		Q1(2)	G31		3.Other	7.Other	0.512	0.488
PI451906		Guatemala	SololÃ¡	53.3527	75.33	7.29		Q1(2)	G23		3.Other	7.Other	0.682	0.318
PI557483	DE-3	Ecuador		67.364	120.7	19.63		Q1(2)	G1		3.Other	7.3	0.698	0.302
PI325721	Canario 101	Mexico		98.7374	94.71	15.7		Q1(2)	G23		3.Other	7.3	0.661	0.339

## Sheet: S.T2_Diff
Supplementary TABLE S2 | Female index of the soybean cyst nematode used in this study on the HG Type indicator soybean lines and race differential soybean lines with Williams 82 as control.
Differential line	SCN HG Type 0 (race 6)				HG Type / race system
	Mean	SD	Min	Max
1 (PI 548402 = Peking)	0.78056	0.251229	0.437063	1.03093	SCN HG Type test (Niblack et al., 2002)
2 (PI 88788)	2.08344	1.33828	0.374438	3.64219
3 (PI 90763)	0.187292	0.183818	0	0.437063
4 (PI 437654)	0.0901668	0.0643246	0	0.145688
5 (PI 209332)	1.17217	0.83622	0	1.89394
6 (PI 89772)	0.211673	0.151189	0	0.343643
7 (PI 548316)	7.86615	4.32478	3.74438	13.8403
PI 518671 (Williams 82)	100	31.7	73	135	SCN susceptible control
Females/plant on Williams 82	289.3	91.6	211	390
1 (PI 548402 = Peking)	0.56338	0.392798	0.234742	1.17371	SCN Race test (Riggs and Schmitt, 1988)
1A (PI 548982 = Pickett 71)	19.2958	6.24695	10.7981	27.9343
1B (PI 548988 = Pickett)	25.5869	3.41386	20.892	29.3427
2 (PI 88788)	1.97183	1.07059	1.17371	3.75587
3 (PI 90763)	0	0	0	0
PI 518671 (Williams 82)	100	10.5699	86.385	111.502	SCN susceptible control
Females/plant on Williams 82	426	45.0278	368	475

## Sheet: S.T3_parameter
Supplementary TABLE S3 |Parameter of Female Index (FI) of SCN HG Type 0 (race 6), HG Type 2.5.7 and HG Type 1.2.3.5.6.7 in three common bean sets: all 315 accessions, 241 accessions of Q1, and 67 accessions of Q2.
	FI of all 315 accessions			FI of 241 Q1 accessions			FI of 67 Q2 accessions
Parameter	HG Type 0	HG Type 2.5.7	HG Type 1.2.3.5.6.7	HG Type 0	HG Type 2.5.7	HG Type 1.2.3.5.6.7	HG Type 0	HG Type 2.5.7	HG Type 1.2.3.5.6.7
No. (N)	315	276	276	241	207	207	67	62	62
Average (Ȳ)	49.8747	62.676	15.9244	47.5794	58.8623	12.8446	58.5657	76.3963	26.9526
Minium (Min)	4.78023	0.44	0	5.06	0.44	0	4.78	3.52	0
Maximum (Max)	150.262	199.56	146.17	122.71	158.59	79.81	150.26	199.56	146.17
Range	145.482	199.12	146.17	117.65	158.15	79.81	145.48	196.04	146.17
Standard deviation (SD)	25.4506	36.4032	17.0035	23.4805	32.9495	11.1015	29.8789	43.3322	26.8646
Standard error (SE)	1.43398	2.19121	1.02349	1.51251	2.29015	0.771611	3.65029	5.5032	3.41181
Coefficient of variation (CV)	51.029	58.0815	106.776	0.493501	0.559773	0.864294	0.510178	0.567203	0.996738

## Sheet: S.T4_r
Supplementary TABLE S4 | Correlation coefficients of SCN Female Index (FI) among three HG Types, 0, 2.5.7, and 1.2.3.5.6.7.
	All 315 accessions			214 accessions of Q1			67 accessions of Q2
Correlation coefficients (r)	HG Type 0	HG Type 2.5.7	HG Type 1.2.3.5.6.7	HG Type 0	HG Type 2.5.7	HG Type 1.2.3.5.6.7	HG Type 0	HG Type 2.5.7	HG Type 1.2.3.5.6.7
HG Type 0	1			1			1
HG Type 2.5.7	0.313788	1		0.208074	1		0.384758	1
HG Type 1.2.3.5.6.7	0.32741	0.327495	1	0.235361	0.295916	1	0.361971	0.280367	1

## Sheet: S.T5.HG0
Supplementary TABLE S5 | SNP markers associated with SCN HG Type 0 in three sets of common bean genotypes.
All 315 common bean accessions				-log(P-value) using GAPIT 3						-Log(P-value) in Tassel			T-test	Rsq in Tassel			R- allele	S- allele	MAF (%)	-Log(P)>4.97 in GAPIT3	-LOG(P) > 4.97 in TASSEL 5
SNP_ID	SNP	Chr	Position	Blink	FarmCPU	MLM	MLMM	SUPER	GLM	SMR	GLM	MLM	-LOG(P)	SMR	GLM	MLM
ss715648884_Chr03_48328083	ss715648884	3	48328083	1.40589	1.3379	1.63668	1.82574	0.987139	0.78649	0.0510787	0.425529	1.14345		0.075606	0.575	1.702			46.558
ss715642229_Chr04_28324487	ss715642229	4	28324487	0.00268388	0.860216	4.94752	5.26121	0.224928	4.93606	0.12502	4.51443	4.20673		0.184	5.897	6.405			18.6594	mlmm plus mlm=4.95
ss715640464_Chr04_33307678	ss715640464	4	33307678	10.3133	4.30896	4.89724	1.07905	0.794989	6.27119	0.0318254	5.74446	4.15564	0.38	0.047267	7.474	6.33	T	C	22.6449	blink.glm plus FarmCPU. plus.mlm=4.9
ss715640340_Chr05_26018634	ss715640340	5	26018634	2.7596	0.259261	1.72319	1.68903	2.49871	2.79622	3.52564	2.61261	1.57268	3.80145	5.103	3.487	2.349	A	C	33.5145
ss715650114_Chr06_10550456	ss715650114	6	10550456	5.67957	5.11489	2.59932	2.70116	2.36128	2.91027	3.04409	2.32422	1.96617	3.37591	4.394	3.085	2.944	T	G	26.6304	blink.farmCPU
ss715647158_Chr07_7343812	ss715647158	7	7343812	6.78277	3.31337	4.23513	3.30957	1.18774	5.0705	7.14855	5.55581	4.39534	5.71946	10.014	7.202	6.701	C	A	8.69565	blink.glm	smr.glm
ss715649511_Chr07_7759866	ss715649511	7	7759866	5.76101	3.36403	2.43119	2.75344	5.2561	4.26939	1.68592	3.52896	1.73684	2.43514	2.465	4.639	2.64	G	A	46.1957	blink.super
ss715644097_Chr07_32605550	ss715644097	7	32605550	1.84676	2.80527	3.26583	3.15701	2.95367	3.22263	4.86211	2.79317	2.77211	5.60009	6.99	3.717	4.228	T	G	45.2899		smr=4.86
ss715640250_Chr07_34787822	ss715640250	7	34787822	2.26001	2.48876	2.52827	3.00279	2.94636	2.45235	1.75424	1.94348	1.95979	2.60685	2.572	2.609	2.935	T	C	46.9203
ss715649939_Chr08_10413433	ss715649939	8	10413433	1.29863	5.26822	2.05376	2.11413	2.24016	1.76827	3.45551	1.79425	2.05404	4.63809	4.007	1.681	2.225	G	A	9.05797	farmCPU
ss715639339_Chr09_12175377	ss715639339	9	12175377	1.84236	0.47879	2.07279	2.8191	5.25828	4.7457	0.334419	4.50064	1.45693	0.789117	0.494	5.892	2.198	T	C	33.1522	super
ss715647695_Chr09_23209523	ss715647695	9	23209523	0.357623	0.999607	3.91022	1.80956	0.911621	5.05708	6.06756	4.76624	3.29275	4.70448	8.566	6.214	4.979	G	A	7.06522	glm	smr plus glm=477
ss715648813_Chr11_44514933	ss715648813	11	44514933	1.23181	1.37301	2.57551	3.25117	4.61743	4.22132	0.701693	3.1572	1.69724	1.0049	1.089	4.437	2.654	T	G	36.413
ss715647554_Chr11_44592940	ss715647554	11	44592940	1.47485	5.27494	2.72137	3.60608	5.2001	4.79546	0.857517	4.34617	2.14509	1.40105	1.262	5.704	3.216	C	T	36.2319	farmCPU.super
ss715647551_Chr11_44638032	ss715647551	11	44638032	0.613881	1.78462	2.97732	3.59544	4.81463	4.53024	0.983384	4.08129	2.40894	1.59474	1.441	5.348	3.618	C	T	37.5
ss715647549_Chr11_44651807	ss715647549	11	44651807	7.42414	2.66669	3.36985	3.89429	5.40175	4.63833	1.12523	3.73677	2.33348	1.3408	1.834	5.413	4.003	C	T	37.3188	blink.super
ss715647542_Chr11_44755455	ss715647542	11	44755455	0.643217	0.869124	2.33452	2.80822	4.93228	4.46172	0.78704	4.37403	2.04528	0.975027	0.626	4.804	2.252	G	A	33.3333
ss715647535_Chr11_44827123	ss715647535	11	44827123	0.625801	2.16855	2.73125	3.22666	4.77964	4.43844	1.15021	4.56059	2.68613	1.53786	1.694	5.966	4.091	T	C	35.6884
Q1				-log(P-value) using GAPIT 3						-Log(P-value) in Tassel			T-test	Rsq in Tassel			R- allele	S- allele	MAF (%)	-Log(P)>4.84	-LOG(P) > 4.84 in TASSEL 5
SNP_ID	SNP	Chr	Position	Blink	FarmCPU	MLM	MLMM	SUPER	GLM	SMR	GLM	MLM	-LOG(P)	SMR	GLM	MLM
ss715648884_Chr03_48328083	ss715648884	3	48328083	2.59825	5.23239	1.7939	2.08988	3.24968	5.23239	0.719035	0.584076	1.26249	1.55949	1.387	1.028	2.47	C	T	29.2531	farmCPU.glm
ss715642229_Chr04_28324487	ss715642229	4	28324487
ss715640464_Chr04_33307678	ss715640464	4	33307678
ss715640340_Chr05_26018634	ss715640340	5	26018634	5.8153	0.125104	1.73279	3.02533	3.37619	0.125104	1.98047	3.03747	1.7366	2.70594	3.791	5.245	3.415	A	C	12.4481	blink
ss715650114_Chr06_10550456	ss715650114	6	10550456	4.25152	4.06141	2.46865	1.67992	2.93624	4.06141	0.79207	1.93855	1.87354	1.39154	1.521	3.352	3.686	T	G	5.18672
ss715647158_Chr07_7343812	ss715647158	7	7343812
ss715649511_Chr07_7759866	ss715649511	7	7759866	1.85166	1.41812	2.40877	1.87039	4.21213	1.41812	7.57321	3.90122	1.77573	7.84729	13.684	6.593	3.578	G	A	29.2531		smr
ss715644097_Chr07_32605550	ss715644097	7	32605550	2.3449	4.22433	3.9608	6.10124	4.02897	4.22433	3.45903	3.82792	3.54197	4.27709	6.554	6.535	7.214	T	G	26.7635	mlmm
ss715640250_Chr07_34787822	ss715640250	7	34787822	1.84867	1.37945	2.9595	4.65405	5.20128	1.37945	6.94142	2.52143	2.33536	7.69267	12.668	4.382	4.617	T	C	38.1743	super.plus(mlmm=4.63)	smr
ss715649939_Chr08_10413433	ss715649939	8	10413433	1.46337	0.425265	1.95991	1.13525	1.96403	0.425265	4.49567	2.68194	1.96178	5.37615	6.996	3.547	2.76	G	A	11.6183		smr
ss715639339_Chr09_12175377	ss715639339	9	12175377	3.62364	0.89151	2.97702	2.10043	5.0949	0.89151	9.19779	6.03727	2.4023	11.2802	16.303	10.034	4.751	T	C	11.8257	super	smr.glm
ss715647695_Chr09_23209523	ss715647695	9	23209523
ss715648813_Chr11_44514933	ss715648813	11	44514933	1.24988	0.166207	3.42364	1.4458	5.99402	0.166207	7.18143	4.02364	2.31695	6.14191	13.841	7.343	4.864	T	G	17.6349	super	smr
ss715647554_Chr11_44592940	ss715647554	11	44592940	2.2207	5.33828	3.6283	1.79984	6.81731	5.33828	9.7497	6.21657	3.65948	8.58185	15.747	9.059	5.913	C	T	17.6349	farmCPU.glm.super	smr.glm
ss715647551_Chr11_44638032	ss715647551	11	44638032	0.229501	0.590545	3.73321	0.215944	5.59589	0.590545	9.03723	5.44293	3.78904	11.9473	14.546	7.834	6.161	C	T	18.6722	super	smr.glm
ss715647549_Chr11_44651807	ss715647549	11	44651807	7.25872	0.82875	4.25329	5.45888	5.35569	0.82875	7.16023	3.712	2.7167	9.61402	14.468	6.964	5.981	C	T	19.5021	blink.mlmm.super	smr
ss715647542_Chr11_44755455	ss715647542	11	44755455	0.228121	0.397426	3.05168	0.655914	6.17847	0.397426	8.38671	5.20627	2.69897	11.5771	13.6	7.472	4.199	G	A	14.1079	super	smr.glm
ss715647535_Chr11_44827123	ss715647535	11	44827123	0.0158566	0.676379	3.76355	0.881542	5.97125	0.676379	8.93442	5.13141	3.17485	12.9905	15.876	8.603	6.327	T	C	18.2573	super	smr.glm
Q2				-log(P-value) using GAPIT 3						-Log(P-value) in Tassel			T-test	Rsq in Tassel			R- allele	S- allele	MAF (%)	-Log(P)>4.52	-LOG(P) > 4.52 in TASSEL 5
SNP_ID	SNP	Chr	Position	Blink	FarmCPU	MLM	MLMM	SUPER	GLM	SMR	GLM	MLM	-LOG(P)	SMR	GLM	MLM
ss715648884_Chr03_48328083	ss715648884	3	48328083
ss715642229_Chr04_28324487	ss715642229	4	28324487	7.13317	3.88197	2.97627	4.6299	0.829844	4.1914	4.22319	5.83221	3.05841	3.74369	22.096	28.137	18.951	A	G	17.9104	blink.mlmm	glm
ss715640464_Chr04_33307678	ss715640464	4	33307678	0	0	2.97627	0.0444451	0.829844	4.1914	4.22319	5.83221	3.05841	3.74369	22.096	28.137	18.951	T	C	17.9104		glm
ss715640340_Chr05_26018634	ss715640340	5	26018634
ss715650114_Chr06_10550456	ss715650114	6	10550456
ss715647158_Chr07_7343812	ss715647158	7	7343812	1.42939	0.253459	1.88249	1.50538	1.51983	2.11324	3.87595	2.67985	1.80521	4.03175	24.338	16.417	13.798	C	A	36.5672
ss715649511_Chr07_7759866	ss715649511	7	7759866
ss715644097_Chr07_32605550	ss715644097	7	32605550
ss715640250_Chr07_34787822	ss715640250	7	34787822
ss715649939_Chr08_10413433	ss715649939	8	10413433
ss715639339_Chr09_12175377	ss715639339	9	12175377
ss715647695_Chr09_23209523	ss715647695	9	23209523	1.09024	0.185613	1.54321	0.994381	1.25452	2.51201	3.69392	3.07743	1.69724	3.3482	19.27	14.866	8.822	G	A	28.3582
ss715648813_Chr11_44514933	ss715648813	11	44514933
ss715647554_Chr11_44592940	ss715647554	11	44592940
ss715647551_Chr11_44638032	ss715647551	11	44638032
ss715647549_Chr11_44651807	ss715647549	11	44651807
ss715647542_Chr11_44755455	ss715647542	11	44755455
ss715647535_Chr11_44827123	ss715647535	11	44827123

## Sheet: S.T6.HG257
Supplementary TABLE S6 | SNP markers associated with SCN HG Type 2.5.7 in three sets of common bean genotypes
All 315 common bean accessions				-log(P-value) using GAPIT 3						-Log(P-value) in Tassel			T-test	Rsq in Tassel			R- allele	S- allele	MAF (%)	-Log(P)>4.97 in GAPIT3	-LOG(P) > 4.97 in TASSEL 5
SNP_ID	SNP	Chr	Position	Blink	FarmCPU	MLM	MLMM	SUPER	GLM	SMR	GLM	MLM	-LOG(P)	SMR	GLM	MLM
ss715640034_Chr01_18874808	ss715640034	1	18874808	3.17824	4.88543	3.36479	3.49015	3.16825	5.5652	5.70549	4.07242	3.37316	4.31246	8.023	5.138	4.664	C	T	12.5	glm.plus(farmCPU=4.89)
ss715639810_Chr01_20450707	ss715639810	1	20450707	3.04534	0.0277491	3.26903	3.38591	3.02834	5.37235	5.96313	4.19143	3.39653	4.78484	8.41	5.3	4.694	A	G	13.587	glm.plusok(mlm.mlmm >3)
ss715650604_Chr01_41625385	ss715650604	1	41625385	0.182013	0.0110209	1.29808	1.30848	0.839475	1.17329	0.763488	2.00612	0.932892	1.50229	1.289	3.09	1.588	G	A	45.8333
ss715651021_Chr01_41732173	ss715651021	1	41732173	0.205212	0.00245862	1.78257	1.80773	0.986797	1.27603	0.849121	2.43297	1.30522	1.59808	1.427	3.728	2.22	T	C	47.8261
ss715647960_Chr01_41789504	ss715647960	1	41789504	0.631197	1.05664	1.67546	1.69675	2.52254	5.98046	5.64861	2.15366	0.974489	7.6485	9.089	3.293	1.653	G	A	30.0725
ss715645939_Chr01_48772176	ss715645939	1	48772176	2.1168	0.361193	3.2142	3.32637	0.72876	4.99829	5.11592	3.83053	3.2935	4.49545	8.356	5.847	5.701	A	G	18.1159	glm.plusok(mlm.mlmm >3)
ss715641893_Chr02_10113375	ss715641893	2	10113375	0.823481	1.26167	1.71782	1.7406	5.27822	5.51678	5.90215	1.00516	1.35057	6.54347	8.26	0.918	1.487	T	C	43.6594	super
ss715639285_Chr02_33312585	ss715639285	2	33312585	5.9168	4.28695	2.58344	2.64889	4.07893	6.64161	6.41698	1.86391	1.63846	8.13687	10.259	2.857	2.795	T	G	38.4058	blink
ss715645573_Chr03_50143102	ss715645573	3	50143102	3.39389	5.66732	2.85651	2.94052	3.96671	5.66955	5.63609	2.21042	2.52288	6.07021	9.101	3.39	4.336	C	T	41.1232	farmCPU
ss715640488_Chr07_35740746	ss715640488	7	35740746	0.754024	0.557069	2.54255	2.60544	1.7696	1.16103	0.888334	3.75654	1.8514	1.37137	1.487	5.666	3.164	T	C	41.1232
ss715640389_Chr09_12154448	ss715640389	9	12154448	0.437914	0.552453	2.71267	2.78659	1.47779	0.353696	0.252868	4.50557	2.28651	0.594385	0.426	6.753	3.922	A	C	32.0652
ss715639339_Chr09_12175377	ss715639339	9	12175377	0.329553	0.535804	2.14404	2.18484	1.35521	0.306062	0.334729	4.15017	1.65189	0.558313	0.565	6.263	2.825	T	C	33.1522
ss715645642_Chr09_33052539	ss715645642	9	33052539	0.151365	0.0494941	1.25259	1.26195	5.32238	5.62223	6.04695	1.18635	0.973508	6.41375	8.447	1.141	0.959	G	T	48.5507	super
ss715649401_Chr09_33956905	ss715649401	9	33956905	1.33986	5.01855	2.18392	2.22671	1.89071	0.0185378	0.018503	1.923	2.31158	0.321294	0.0010001	2.108	2.943	A	G	9.78261	farmCPU
ss715641522_Chr11_13037340	ss715641522	11	13037340	0.225367	0.28164	1.16215	1.16962	1.01152	0.715326	0.711281	1.8716	1.06722	0.992302	0.618	2.055	1.087	T	C	46
Q1				-log(P-value) using GAPIT 3						-Log(P-value) in Tassel			T-test	Rsq in Tassel			R- allele	S- allele	MAF (%)	-Log(P)>4.84	-LOG(P) > 4.84 in TASSEL 5
SNP_ID	SNP	Chr	Position	Blink	FarmCPU	MLM	MLMM	SUPER	GLM	SMR	GLM	MLM	-LOG(P)	SMR	GLM	MLM
ss715640034_Chr01_18874808	ss715640034	1	18874808											0	0	0
ss715639810_Chr01_20450707	ss715639810	1	20450707											0	0	0
ss715650604_Chr01_41625385	ss715650604	1	41625385	1.10889	0.0173837	1.59301	1.61811	8.91158	5.44043	5.21493	2.79317	1.07847	7.58144	11.157	5.687	2.462	G	A	39.8058	super
ss715651021_Chr01_41732173	ss715651021	1	41732173	1.3374	2.48327	2.05397	2.10346	9.1023	5.73317	5.55682	3.31682	1.49826	8.0855	11.844	6.722	3.436	T	C	37.3786	super
ss715647960_Chr01_41789504	ss715647960	1	41789504	1.11743	0.0431796	1.48626	1.50696	8.44726	5.26379	4.96229	2.29499	0.884157	7.28954	10.597	4.677	2.014	G	A	38.1068	super
ss715645939_Chr01_48772176	ss715645939	1	48772176											0	0	0
ss715641893_Chr02_10113375	ss715641893	2	10113375	1.25195	0.00235748	1.41904	1.4372	3.37474	3.75181	3.98093	0.843148	1.29895	4.64897	7.13	0.969	1.899	T	C	42.9612
ss715639285_Chr02_33312585	ss715639285	2	33312585	1.58073	0.469634	2.47089	2.5504	5.72997	5.68009	5.43982	2.23582	1.66898	7.48394	11.556	4.56	3.836	T	G	49.5146	super
ss715645573_Chr03_50143102	ss715645573	3	50143102	2.38246	0.718311	2.00356	2.04995	1.82243	3.69135	3.914	1.74232	1.96859	4.55917	6.998	2.508	3.247	C	T	31.7961
ss715640488_Chr07_35740746	ss715640488	7	35740746	6.06775	6.16947	3.61619	3.82015	10.3503	8.86411	9.66613	6.08668	2.62525	18.4985	19.604	11.884	6.099	T	C	22.8155	blink.farmCPU.super	glm
ss715640389_Chr09_12154448	ss715640389	9	12154448	0.683502	1.00417	3.04584	3.17986	7.65894	8.31055	9.83115	6.8352	2.72584	30.8544	18.191	11.703	4.856	A	C	11.165	super.glm.plus(mlm.mlmm>3)	glm
ss715639339_Chr09_12175377	ss715639339	9	12175377	4.87782	2.20131	2.97748	3.1042	8.42021	8.40486	9.03201	6.18436	2.05257	26.0124	18.445	12.062	4.738	T	C	11.8932	blink.super	glm
ss715645642_Chr09_33052539	ss715645642	9	33052539	0.852139	0.0944472	1.20215	1.21333	1.57916	4.40178	4.68487	0.93528	0.965973	5.44322	8.483	1.112	1.275	G	T	38.3495
ss715649401_Chr09_33956905	ss715649401	9	33956905
ss715641522_Chr11_13037340	ss715641522	11	13037340	0.308993	0.0558444	1.05764	1.06515	7.19748	4.3404	4.59848	2.17783	0.941536	5.55015	8.392	3.311	1.231	T	C	31.1	super
Q2				-log(P-value) using GAPIT 3						-Log(P-value) in Tassel			T-test	Rsq in Tassel			R- allele	S- allele	MAF (%)	-Log(P)>4.52	-LOG(P) > 4.52 in TASSEL 5
SNP_ID	SNP	Chr	Position	Blink	FarmCPU	MLM	MLMM	SUPER	GLM	SMR	GLM	MLM	-LOG(P)	SMR	GLM	MLM
ss715640034_Chr01_18874808	ss715640034	1	18874808	1.93128	1.93128	1.64076	1.74725	0.969867	1.68044	0.56309	0.0300532	0.0924919	2.94625	13.629	10.693	10.648	C	T	43.4
ss715639810_Chr01_20450707	ss715639810	1	20450707	2.23855	2.23855	1.86679	2.01946	1.21324	1.91584	0.599635	0.0100299	0.0779028	3.11128	13.852	10.699	10.652	A	G	40.9836
ss715650604_Chr01_41625385	ss715650604	1	41625385
ss715651021_Chr01_41732173	ss715651021	1	41732173
ss715647960_Chr01_41789504	ss715647960	1	41789504
ss715645939_Chr01_48772176	ss715645939	1	48772176	1.85391	1.85391	1.63947	1.74574	1.16321	1.61977	0.486543	0.787094	0.47563	3.95829	14.816	10.81	11.052	A	G	22.1311
ss715641893_Chr02_10113375	ss715641893	2	10113375
ss715639285_Chr02_33312585	ss715639285	2	33312585
ss715645573_Chr03_50143102	ss715645573	3	50143102	0.841498	0.841498	0.785691	0.79556	1.01413	0.772619	0.165738	0.561743	0.3021	2.05944	10.7	7.097	7.168	C	T	33.8
ss715640488_Chr07_35740746	ss715640488	7	35740746
ss715640389_Chr09_12154448	ss715640389	9	12154448
ss715639339_Chr09_12175377	ss715639339	9	12175377
ss715645642_Chr09_33052539	ss715645642	9	33052539
ss715649401_Chr09_33956905	ss715649401	9	33956905	1.5952	1.5952	1.42883	1.50051	1.53821	1.41275	0.379895	0.0587868	0.0346148	1.87374	6.6	8.342	8.471	A	G	42.623
ss715641522_Chr11_13037340	ss715641522	11	13037340

## Sheet: S.T7.HG123567
Supplementary TABLE S7 | SNP markers associated with SCN HG Type 1.2.3.5.6.7 in three sets of common bean genotypes.
All 315 common bean accessions				-log(P-value) using GAPIT 3						-Log(P-value) in Tassel			T-test	Rsq in Tassel			R- allele	S- allele	MAF (%)	-Log(P)>4.97 in GAPIT3	-LOG(P) > 4.97 in TASSEL 5
SNP_ID	SNP	Chr	Position	Blink	FarmCPU	MLM	MLMM	SUPER	GLM	SMR	GLM	MLM	-LOG(P)	SMR	GLM	MLM
ss715646397_Chr03_1022754	ss715646397	3	1022754	1.79444	2.21202	0.651277	0.764223	1.32738	0.640508	0.122243	0.354371	0.38384	0.384017	0.219	0.569	0.625	G	A	25
ss715647636_Chr03_3963582	ss715647636	3	3963582	9.2897	5.64979	2.55002	4.38066	2.72914	2.55598	8.17784	2.61439	2.5376	2.7844	11.572	2.965	3.121	C	T	11.2319	blink.farmCPU
ss715648134_Chr04_38022141	ss715648134	4	38022141	1.99647	2.08754	1.20147	1.55983	1.52691	1.19821	0.736056	1.3256	1.32395	1.11915	0.649	1.292	1.374	G	T	9.05797
ss715647109_Chr06_27257765	ss715647109	6	27257765	10.6033	8.32378	3.43101	2.91985	3.78586	3.42963	8.55379	3.29133	3.14419	2.75982	13.436	4.844	5.14	C	T	9.42029	blink.farmCPU
ss715647614_Chr09_27120652	ss715647614	9	27120652	1.79087	6.27345	4.325	4.13197	0.534967	4.31809	0.299469	4.01547	3.82145	0.755911	0.508	5.915	6.291	A	G	11.9565	farmCPU,plus(mlm.mlmm>4)
ss715649401_Chr09_33956905	ss715649401	9	33956905	7.98761	1.05876	3.66799	3.77876	0.347127	3.67089	0.227158	3.83764	3.67219	0.638475	0.105	4.61	4.87	G	A	9.78261	blink
ss715640509_Chr10_2792311	ss715640509	10	2792311	10.5997	5.94508	6.19491	6.8045	1.44049	6.18524	0.124198	7.31748	6.75835	0.43171	0.03727	9.396	9.982	T	C	13.0435	blink.farmCPU
ss715639563_Chr11_46491205	ss715639563	11	46491205	6.08759	4.14574	1.91922	2.37158	3.32641	1.9205	7.26832	2.6216	2.58004	4.01615	13.381	4.558	4.759	A	G	26.9928	blink.plus(FarmCPU=4.15)
Q1				-log(P-value) using GAPIT 3						-Log(P-value) in Tassel			T-test	Rsq in Tassel			R- allele	S- allele	MAF (%)	-Log(P)>4.84	-LOG(P) > 4.84 in TASSEL 5
SNP_ID	SNP	Chr	Position	Blink	FarmCPU	MLM	MLMM	SUPER	GLM	SMR	GLM	MLM	-LOG(P)	SMR	GLM	MLM
ss715646397_Chr03_1022754	ss715646397	3	1022754	2.0275	2.0275	2.58225	2.67248	4.49181	2.24345	2.42366	1.67285	1.92665	2.79271	5.764	3.967	4.738	G	A	31.068	Super>4
ss715647636_Chr03_3963582	ss715647636	3	3963582
ss715648134_Chr04_38022141	ss715648134	4	38022141	2.82064	2.82064	2.87059	2.98815	4.06678	3.07007	3.45881	2.80967	2.48413	2.62977	6.093	4.762	4.35	G	T	11.4078	Super>4
ss715647109_Chr06_27257765	ss715647109	6	27257765
ss715647614_Chr09_27120652	ss715647614	9	27120652
ss715649401_Chr09_33956905	ss715649401	9	33956905
ss715640509_Chr10_2792311	ss715640509	10	2792311
ss715639563_Chr11_46491205	ss715639563	11	46491205	4.11247	4.11247	4.02763	4.29665	1.77624	4.35401	6.06277	6.55475	5.64443	1.51582	14.984	15.602	16.271	A	G	9.70874	blink.farmCPU.mlm.mlmm.glm>4
Q2				-log(P-value) using GAPIT 3						-Log(P-value) in Tassel			T-test	Rsq in Tassel			R- allele	S- allele	MAF (%)	-Log(P)>4.52	-LOG(P) > 4.52 in TASSEL 5
SNP_ID	SNP	Chr	Position	Blink	FarmCPU	MLM	MLMM	SUPER	GLM	SMR	GLM	MLM	-LOG(P)	SMR	GLM	MLM
ss715646397_Chr03_1022754	ss715646397	3	1022754
ss715647636_Chr03_3963582	ss715647636	3	3963582	0.830376	0.830376	0.563472	0.56499	1.24806	0.777032	0.891909	0.679625	0.674751	1.22485	3.813	2.504	2.504	C	T	49.1803
ss715648134_Chr04_38022141	ss715648134	4	38022141
ss715647109_Chr06_27257765	ss715647109	6	27257765	1.8226	1.8226	2.00479	2.19055	0.837996	1.62296	0.956992	1.11725	1.05819	1.53071	7.197	7.984	7.984	C	T	41.8033
ss715647614_Chr09_27120652	ss715647614	9	27120652	1.44583	1.44583	1.50672	1.59027	1.46934	1.31344	2.09313	1.29014	1.24359	2.58998	11.125	5.915	5.915	G	A	49.1803
ss715649401_Chr09_33956905	ss715649401	9	33956905	0.740726	0.740726	0.618447	0.621505	0.667885	0.695761	1.58319	0.677099	0.672294	2.3766	7.98	2.491	2.491	A	G	42.623
ss715640509_Chr10_2792311	ss715640509	10	2792311	2.47089	2.47089	1.91995	2.08492	1.0139	2.12301	3.19636	2.46471	2.2426	3.23508	18.077	12.953	12.953	C	T	45.082
ss715639563_Chr11_46491205	ss715639563	11	46491205	1.38389	1.38389	0.687307	0.692771	1.47034	1.26118	0.0473674	0.883326	0.914781	0.378667	0.032744	4.281	4.281	A	G	13.1148

## Sheet: S.T8.125gene
Supplementary TABLE S8 | 125 genes near 20 associated SNP markers with a distance less than 50 Kb
Gene	Chr	Gene Start	Gene End	arabi-defline	Associated SNP	Chr	Position	Distance from the start position of the gene	Distance from the end position of the gene	Distance (Kb)
Phvul.001G157600	1	41586154	41586630	ethylene responsive element binding factor 3	ss715650604	Chr01	41625385	39231	38755	< 50Kb
Phvul.001G157700	1	41602582	41606315	P-loop containing nucleoside triphosphate hydrolases superfamily protein				22803	19070	<30KB
Phvul.001G157800	1	41634002	41638719	RNA-binding KH domain-containing protein				-8617	-13334	<10Kb
Phvul.001G157900	1	41647894	41649841	cytochrome P450, family 94, subfamily B, polypeptide 1				-22509	-24456	<30KB
Phvul.001G158000	1	41668785	41669219	ribosomal protein S8				-43400	-43834	< 50Kb
Phvul.001G158100	1	41670171	41671900	cytochrome P450, family 94, subfamily B, polypeptide 1				-44786	-46515	< 50Kb
Phvul.001G158200	1	41688090	41688299		ss715651021	Chr01	41732173	44083	43874	< 50Kb
Phvul.001G158300	1	41704942	41705148					27231	27025	<30KB
Phvul.001G158400	1	41721312	41721643					10861	10530	<30KB
Phvul.001G158500	1	41756783	41757199		ss715647960	Chr01	41789504	-24610	-25026	<30KB
Phvul.001G158600	1	41760609	41766072	Galactose oxidase/kelch repeat superfamily protein				28895	23432	<30KB
Phvul.001G158700	1	41773583	41774791	C2H2 and C2HC zinc fingers superfamily protein				15921	14713	<30KB
Phvul.001G158800	1	41789351	41790573	C2H2 and C2HC zinc fingers superfamily protein				153	-1069	on gene
Phvul.001G158900	1	41803050	41808973	BET1P/SFT1P-like protein 14A				-13546	-19469	<30KB
Phvul.001G159000	1	41815034	41818258	ARM repeat superfamily protein				-25530	-28754	<30KB
Phvul.001G159100	1	41818538	41820328	Pentatricopeptide repeat (PPR) superfamily protein				-29034	-30824	<30KB
Phvul.001G159200	1	41821630	41831195	poly(ADP-ribose) polymerase 2				-32126	-41691	< 50Kb
Phvul.001G159300	1	41835988	41837718	lateral organ boundaries-domain 16				-46484	-48214	< 50Kb
Phvul.002G071800	2	10065666	10068407	Plant protein of unknown function (DUF936)	ss715641893	Chr02	10113375	47709	44968	< 50Kb
Phvul.002G071900	2	10099952	10106643	splicing factor PWI domain-containing protein / RNA recognition motif (RRM)-containing protein				13423	6732	<10Kb
Phvul.002G072000	2	10107783	10109921	ARM repeat superfamily protein				5592	3454	<5Kb
Phvul.002G072100	2	10112472	10116406	aldehyde dehydrogenase 2B7				903	-3031	on gene
Phvul.002G180500	2	33274719	33284229	RNA-binding KH domain-containing protein	ss715639285	Chr02	33312585	37866	28356	<30KB
Phvul.002G180600	2	33291394	33291831					21191	20754	<30KB
Phvul.002G180700	2	33292732	33294652	Tetratricopeptide repeat (TPR)-like superfamily protein				19853	17933	<30KB
Phvul.002G180800	2	33319226	33320136	BON association protein 2				-6641	-7551	<10Kb
Phvul.002G180900	2	33326391	33327007	BON association protein 2				-13806	-14422	<30KB
Phvul.002G181000	2	33345800	33346150					-33215	-33565	< 50Kb
Phvul.002G181100	2	33351171	33351413	Calcium-binding EF-hand family protein				-38586	-38828	< 50Kb
Phvul.002G181200	2	33358109	33361577	DNAse I-like superfamily protein				-45524	-48992	< 50Kb
Phvul.003G038400	3	3981624	3986088	ACT domain repeat 4	ss715647636	Chr03	3963582	-18042	-22506	<30KB
Phvul.003G038500	3	3999249	3999755					-35667	-36173	< 50Kb
Phvul.003G038600	3	4010694	4016709	Chaperone DnaJ-domain superfamily protein				-47112	-53127	< 50Kb
Phvul.003G274900	3	50095746	50103261	actin-related protein 8	ss715645573	Chr03	50143102	47356	39841	< 50Kb
Phvul.003G275000	3	50106334	50109624	Calcium-binding EF-hand family protein				36768	33478	< 50Kb
Phvul.003G275100	3	50112759	50133591	RNA recognition motif (RRM)-containing protein				30343	9511	<10Kb
Phvul.003G275200	3	50135190	50138411	Domain of unknown function (DUF23)				7912	4691	<5Kb
Phvul.003G275300	3	50142051	50142974					1051	128	<1Kb
Phvul.003G275400	3	50143230	50148870					-128	-5768	<1Kb
Phvul.003G275500	3	50152318	50171331	yeast YAK1-related gene 1				-9216	-28229	<10Kb
Phvul.003G275600	3	50174517	50174895					-31415	-31793	< 50Kb
Phvul.003G275700	3	50184614	50191069	aminophospholipid ATPase 1				-41512	-47967	< 50Kb
Phvul.004G104600	4	33265519	33270889	phosphatase-related	ss715640464	Chr04	33307678	42159	36789	< 50Kb
Phvul.004G104700	4	33316658	33320257	disease resistance family protein / LRR family protein				-8980	-12579	<10Kb
Phvul.004G104800	4	33323593	33324643	AAA-type ATPase family protein				-15915	-16965	<30KB
Phvul.006G023100	6	10522343	10526782	NAC domain containing protein 42	ss715650114	Chr06	10550456	28113	23674	<30KB
Phvul.006G160100	6	27212746	27217051	RING/U-box superfamily protein	ss715647109	Chr06	27257765	45019	40714	< 50Kb
Phvul.006G160200	6	27217214	27221821	Ankyrin repeat family protein				40551	35944	< 50Kb
Phvul.006G160300	6	27223516	27231407	BRCT domain-containing DNA repair protein				34249	26358	<30KB
Phvul.006G160400	6	27232846	27238286	DNAJ heat shock N-terminal domain-containing protein				24919	19479	<30KB
Phvul.006G160500	6	27244833	27252425	Protein kinase family protein with ARM repeat domain				12932	5340	<10Kb
Phvul.006G160600	6	27252430	27253393	arabinogalactan protein 26				5335	4372	<5Kb
Phvul.006G160700	6	27256833	27258542	sugar transporter 1				932	-777	on gene
Phvul.006G160800	6	27259479	27262075	acyl carrier protein 3				-1714	-4310	<5Kb
Phvul.006G160900	6	27265857	27269375	vamp/synaptobrevin-associated protein 27-2				-8092	-11610	<10Kb
Phvul.006G161000	6	27270689	27277483					-12924	-19718	<30KB
Phvul.006G161100	6	27287280	27292535	tubby like protein 3				-29515	-34770	<30KB
Phvul.006G161200	6	27293832	27296824	beta-amylase 3				-36067	-39059	< 50Kb
Phvul.006G161300	6	27301101	27302005					-43336	-44240	< 50Kb
Phvul.006G161400	6	27302676	27307841	Protein kinase superfamily protein				-44911	-50076	< 50Kb
Phvul.007G078000	7	7299241	7306437	multidrug resistance-associated protein 14	ss715647158	Chr07	7343812	44571	37375	< 50Kb
Phvul.007G078100	7	7321893	7325073	RING/FYVE/PHD zinc finger superfamily protein				21919	18739	<30KB
Phvul.007G078200	7	7326207	7328243	Concanavalin A-like lectin protein kinase family protein				17605	15569	<30KB
Phvul.007G078300	7	7348873	7356490	Regulator of chromosome condensation (RCC1) family with FYVE zinc finger domain				-5061	-12678	<10Kb
Phvul.007G078400	7	7360761	7360997	inflorescence deficient in abscission (IDA)-like 5				-16949	-17185	<30KB
Phvul.007G078500	7	7379224	7381853	nucleotide binding;nucleic acid binding				-35412	-38041	< 50Kb
Phvul.007G080300	7	7711744	7712627	HSP20-like chaperones superfamily protein	ss715649511	Chr07	7759866	48122	47239	< 50Kb
Phvul.007G080400	7	7715980	7717710					43886	42156	< 50Kb
Phvul.007G080500	7	7726195	7727961	Ribosomal protein S13/S18 family				33671	31905	< 50Kb
Phvul.007G080600	7	7732340	7735103	thioredoxin Y1				27526	24763	<30KB
Phvul.007G080700	7	7739656	7742696	Sphingomyelin synthetase family protein				20210	17170	<30KB
Phvul.007G080800	7	7744899	7757014	UDP-Glycosyltransferase superfamily protein				14967	2852	<5Kb
Phvul.007G080900	7	7759099	7762514	Protein of unknown function (DUF677)				767	-2648	<1Kb
Phvul.007G081000	7	7763631	7766798	Basic-leucine zipper (bZIP) transcription factor family protein				-3765	-6932	<5Kb
Phvul.007G081100	7	7769291	7772085	Cupredoxin superfamily protein				-9425	-12219	<10Kb
Phvul.007G144100	7	35694215	35700756	DNA mismatch repair protein, putative	ss715640488	Chr07	35740746	46531	39990	< 50Kb
Phvul.007G144200	7	35722200	35724360	MuDR family transposase				18546	16386	<30KB
Phvul.007G144300	7	35730328	35734028	mRNA splicing factor, thioredoxin-like U5 snRNP				10418	6718	<10Kb
Phvul.009G072800	9	12104337	12131993	endoplasmic reticulum-type calcium-transporting ATPase 3	ss715639339	Chr09	12175377	50111	22455	<30KB
Phvul.009G072900	9	12133210	12138863	serine carboxypeptidase-like 19				21238	15585	<30KB
Phvul.009G073000	9	12142897	12144197	Uncharacterised conserved protein UCP031279				11551	10251	<30KB
Phvul.009G073100	9	12148620	12149979	NHL domain-containing protein				5828	4469	<5Kb
Phvul.009G073200	9	12151877	12153786	alpha/beta-Hydrolases superfamily protein				2571	662	<1Kb
Phvul.009G073300	9	12182035	12184171	ARM repeat superfamily protein				-6658	-8794	<10Kb
Phvul.009G073400	9	12193388	12197374	BSD domain-containing protein				-18011	-21997	<30KB
Phvul.009G073500	9	12198625	12200189	Carbohydrate-binding protein				-23248	-24812	<30KB
Phvul.009G073600	9	12207464	12208141					-32087	-32764	< 50Kb
Phvul.009G073700	9	12212438	12220717	CW7				-37061	-45340	< 50Kb
Phvul.009G222800	9	33006581	33007888	F-box associated ubiquitination effector family protein	ss715645642	Chr09	33052539	45958	44651	< 50Kb
Phvul.009G222900	9	33014979	33021361					37560	31178	< 50Kb
Phvul.009G223000	9	33024198	33030983	DnaJ / Sec63 Brl domains-containing protein				28341	21556	<30KB
Phvul.009G223100	9	33041252	33042347	TOXICOS EN LEVADURA 4				11287	10192	<30KB
Phvul.009G223200	9	33050989	33058854	ARID/BRIGHT DNA-binding domain-containing protein				1550	-6315	on gene
Phvul.009G223300	9	33062782	33064905	RING/U-box superfamily protein				-10243	-12366	<30KB
Phvul.009G223400	9	33070381	33075860	RED family protein				-17842	-23321	<30KB
Phvul.009G223500	9	33082238	33083968	GDSL-motif lipase 5				-29699	-31429	<30KB
Phvul.009G223600	9	33091759	33110245	Phosphoinositide phosphatase family protein				-39220	-57706	< 50Kb
Phvul.010G017300	10	2738601	2744535	NAD(P)-linked oxidoreductase superfamily protein	ss715640509	Chr10	2792311	53710	47776	< 50Kb
Phvul.010G017400	10	2752346	2757654	NAD(P)-linked oxidoreductase superfamily protein				39965	34657	< 50Kb
Phvul.010G017500	10	2761552	2763274					30759	29037	<30KB
Phvul.010G017600	10	2778387	2780941	alpha-amylase-like				13924	11370	<30KB
Phvul.010G017700	10	2781686	2788300	branched-chain alpha-keto acid decarboxylase E1 beta subunit				10625	4011	<5Kb
Phvul.010G017800	10	2793685	2795328					-1374	-3017	<5Kb
Phvul.010G017900	10	2802981	2804553					-10670	-12242	<30KB
Phvul.010G018000	10	2807023	2810659	Pectin lyase-like superfamily protein				-14712	-18348	<30KB
Phvul.010G018100	10	2816208	2817733					-23897	-25422	<30KB
Phvul.010G018200	10	2822209	2825609	HY5-homolog				-29898	-33298	<30KB
Phvul.010G018300	10	2832211	2839756	Leucine-rich repeat protein kinase family protein				-39900	-47445	< 50Kb
Phvul.011G108300	11	13000149	13001464		ss715641522	Chr11	13037340	37191	35876	< 50Kb
Phvul.011G108400	11	13007678	13013387	DNA-binding bromodomain-containing protein				29662	23953	<30KB
Phvul.011G173100	11	44602387	44602979	zinc induced facilitator-like 1	ss715647549	Chr11	44651807	49420	48828	< 50Kb
Phvul.011G173200	11	44624028	44627578	cytochrome P450, family 82, subfamily C, polypeptide 4				27779	24229	<30KB
Phvul.011G173300	11	44656240	44660433	zinc induced facilitator-like 1				-4433	-8626	<5Kb
Phvul.011G173400	11	44662433	44673052	zinc induced facilitator-like 1				-10626	-21245	<30KB
Phvul.011G187600	11	46435115	46443168	EAP30/Vps36 family protein	ss715639563	Chr11	46491205	56090	48037	< 50Kb
Phvul.011G187700	11	46441419	46441799					49786	49406	< 50Kb
Phvul.011G187800	11	46444696	46451231	NADH:cytochrome B5 reductase 1				46509	39974	< 50Kb
Phvul.011G187900	11	46462406	46462760	low-molecular-weight cysteine-rich 5				28799	28445	<30KB
Phvul.011G188000	11	46464680	46465099	low-molecular-weight cysteine-rich 5				26525	26106	<30KB
Phvul.011G188100	11	46471206	46471560	low-molecular-weight cysteine-rich 5				19999	19645	<30KB
Phvul.011G188200	11	46484707	46485060	low-molecular-weight cysteine-rich 5				6498	6145	<10Kb
Phvul.011G188300	11	46487516	46487870	low-molecular-weight cysteine-rich 5				3689	3335	<5Kb
Phvul.011G188400	11	46499377	46499481	Polyketide cyclase/dehydrase and lipid transport superfamily protein	ss715639563	Chr11	46491205	-8172	-8276	<10Kb
Phvul.011G188500	11	46507936	46511820	SAD1/UNC-84 domain protein 1				-16731	-20615	<30KB
Phvul.011G188600	11	46528463	46534429	DNAse I-like superfamily protein				-37258	-43224	< 50Kb

## Sheet: S.T9.GP.testSet%
Supplementary TABLE S9 | Genomic prediction of six different testing set percentages from 5% to 50% in cross-prediction for resistance to three SCN HG Types, 0, 2.5.7, and 1.2.3.5.6.7 using all 4,654 SNPs and 20 associated SNP markers estimated by rrBLUP, gBLUP, Bayes A, Bayes B, BL, and BRR models.
GP model	r and SE	r-value in HG0							r-value in HG257							r-value in HG123567							Set
		0.05	0.1	0.2	0.3	0.4	0.5	Average	0.05	0.1	0.2	0.3	0.4	0.5	Average	0.05	0.1	0.2	0.3	0.4	0.5	Average
rrBLUP	rȲ100	0.43954	0.413299	0.413925	0.405296	0.397891	0.371669	0.406937	0.332497	0.362343	0.351188	0.319059	0.332385	0.315434	0.335484	0.295773	0.357397	0.338509	0.327817	0.326367	0.329457	0.32922	all SNPs
	SE	0.0262711	0.0191951	0.0112076	0.00893027	0.00646313	0.00514447	0.0128686	0.0268968	0.0164526	0.010238	0.00925043	0.00686413	0.00586553	0.0125946	0.028314	0.0181684	0.0119708	0.00890957	0.0073275	0.00549187	0.0133637
gBLUP	rȲ100	0.382025	0.305708	0.2988	0.290353	0.284045	0.27384	0.305795	0.247469	0.305511	0.272989	0.263108	0.23882	0.233689	0.260264	0.114859	0.106761	0.118838	0.100736	0.0809243	0.0845208	0.101107
	SE	0.0218036	0.0157669	0.0113828	0.00696234	0.00588206	0.00583638	0.0112723	0.0277252	0.0195756	0.0109464	0.00851846	0.0072075	0.00556326	0.0132561	0.0277762	0.0193682	0.012973	0.00988231	0.00730879	0.00547672	0.0137975
Bayes A	rȲ100	0.412632	0.388141	0.394681	0.415571	0.385365	0.387958	0.397391	0.333263	0.40421	0.371924	0.359686	0.350371	0.33893	0.359731	0.309804	0.314757	0.295182	0.29513	0.29134	0.288268	0.29908
	SE	0.0285819	0.0182223	0.0115886	0.00839215	0.0061637	0.00613875	0.0131812	0.0277518	0.0142588	0.0103859	0.00866524	0.00668009	0.0057696	0.0122519	0.026332	0.0203132	0.0118467	0.00925635	0.00833864	0.00561532	0.013617
Bayes B	rȲ100	0.403317	0.397851	0.383623	0.403311	0.369878	0.363515	0.386916	0.341289	0.346805	0.326221	0.351151	0.32918	0.309377	0.334004	0.316555	0.299714	0.295248	0.305975	0.286595	0.283366	0.297909
	SE	0.0270603	0.0184298	0.0107243	0.00930011	0.0067845	0.00573511	0.0130057	0.0244287	0.0174827	0.0111955	0.00829245	0.00725091	0.00663288	0.0125472	0.029389	0.017631	0.0114846	0.00960305	0.00758583	0.00660093	0.0137157
BL	rȲ100	0.425271	0.431884	0.426907	0.403941	0.382992	0.384182	0.409196	0.365465	0.326688	0.353583	0.366058	0.354523	0.335964	0.35038	0.273962	0.343288	0.28111	0.290534	0.26965	0.278846	0.289565
	SE	0.0252488	0.0179536	0.0102467	0.00975042	0.00642044	0.00510195	0.0124536	0.0277679	0.0167944	0.00950949	0.00805544	0.00661927	0.00562051	0.0123945	0.0277003	0.0163948	0.0116324	0.00785462	0.00648481	0.00575492	0.012637
BRR	rȲ100	0.442844	0.407531	0.397132	0.411879	0.392904	0.378234	0.405087	0.381325	0.35802	0.378923	0.353288	0.339457	0.324536	0.355925	0.308526	0.351914	0.342728	0.336231	0.313796	0.306856	0.326675
	SE	0.0217957	0.0196225	0.0108736	0.00901011	0.00678356	0.00678356	0.0124782	0.0270338	0.0178197	0.0108379	0.00910003	0.00752623	0.00621786	0.0130892	0.0287984	0.0208719	0.0109398	0.00915239	0.00734004	0.00577695	0.0138132
Average (five models except gBLUP)		0.424721	0.407741	0.403254	0.408	0.385806	0.377111	0.401105	0.350768	0.359613	0.356368	0.349848	0.341183	0.324848	0.347105	0.300924	0.333414	0.310555	0.311137	0.29755	0.297359	0.30849
Average (six models)		0.417605	0.390736	0.385845	0.388392	0.368846	0.3599	0.38522	0.333551	0.350596	0.342471	0.335392	0.324123	0.309655	0.332631	0.269913	0.295639	0.278602	0.276071	0.261445	0.261886	0.273926
rrBLUP	rȲ100	0.466	0.460474	0.461588	0.492137	0.472185	0.449181	0.466927	0.389947	0.361155	0.376062	0.370264	0.365197	0.366445	0.371512	0.348303	0.408756	0.391876	0.407747	0.400017	0.385019	0.390286	20 SNP markers
	SE	0.0202663	0.0142644	0.010895	0.00634561	0.0063259	0.00492764	0.0105042	0.025162	0.0173627	0.0107161	0.00752845	0.00641846	0.00553541	0.0121205	0.0294958	0.0195653	0.0135492	0.0100876	0.00747188	0.00624438	0.0144024
gBLUP	rȲ100	0.288248	0.292883	0.288765	0.287662	0.264232	0.286897	0.284781	0.184605	0.212952	0.178361	0.179115	0.164658	0.186645	0.184389	0.0671362	0.125548	0.179784	0.174634	0.206787	0.239874	0.165627
	SE	0.0221598	0.0168077	0.0122012	0.00831807	0.00950393	0.00942879	0.0130699	0.0286178	0.0174284	0.0121898	0.00892524	0.00693647	0.00738312	0.0135801	0.0304695	0.0207569	0.0174754	0.0138045	0.014784	0.0118298	0.0181867
Bayes A	rȲ100	0.517481	0.528395	0.535682	0.531643	0.520611	0.516188	0.525	0.44584	0.440671	0.441323	0.42376	0.434631	0.426015	0.435373	0.481417	0.45755	0.481401	0.48853	0.494494	0.481742	0.480856
	SE	0.0227437	0.0147023	0.0103508	0.00844941	0.00682964	0.00556221	0.0114397	0.0284131	0.0129113	0.0107821	0.00774621	0.00620727	0.00546306	0.0119205	0.0303374	0.0259578	0.0169402	0.0137472	0.00915032	0.00765288	0.0172976
Bayes B	rȲ100	0.545999	0.502458	0.516268	0.511836	0.513096	0.478579	0.511373	0.396592	0.408384	0.413416	0.416512	0.391206	0.384704	0.401803	0.387501	0.450969	0.445064	0.418517	0.426767	0.445828	0.429108
	SE	0.0230797	0.0137903	0.0106962	0.00716777	0.00587058	0.00640644	0.0111685	0.0290537	0.0171948	0.0100187	0.00738092	0.00800088	0.00698123	0.013105	0.0328919	0.0238204	0.0199976	0.0160841	0.0137063	0.0107122	0.0195354
BL	rȲ100	0.540333	0.554895	0.549628	0.527704	0.529503	0.512625	0.535782	0.419963	0.428746	0.43765	0.430587	0.427404	0.424783	0.428189	0.442086	0.492664	0.513995	0.509167	0.500619	0.487517	0.491008
	SE	0.023357	0.0167516	0.00925648	0.00811588	0.00576999	0.00477242	0.0113372	0.0241814	0.016143	0.00941194	0.0070487	0.00659909	0.0049278	0.0113853	0.0363854	0.0219639	0.0152931	0.0123879	0.00900067	0.00839239	0.0172372
BRR	rȲ100	0.515752	0.529847	0.5256	0.534597	0.528228	0.524883	0.526484	0.435756	0.414518	0.435879	0.443416	0.426016	0.423541	0.429854	0.499656	0.497695	0.529712	0.507243	0.50134	0.512891	0.50809
	SE	0.0202614	0.0157327	0.0109576	0.0073107	0.00644193	0.00465344	0.0108929	0.0222875	0.018683	0.00935027	0.00692953	0.00628915	0.00447999	0.0113366	0.031224	0.0191384	0.0156794	0.0132629	0.009346	0.00722339	0.015979
Average (five models except gBLUP)		0.517113	0.515214	0.517753	0.519583	0.512725	0.496291	0.513113	0.41762	0.410695	0.420866	0.416908	0.408891	0.405098	0.413346	0.431793	0.461527	0.47241	0.466241	0.464647	0.4626	0.45987
Average (six models)		0.478969	0.478159	0.479589	0.48093	0.471309	0.461392	0.475058	0.378784	0.377738	0.380449	0.377276	0.368185	0.368689	0.375187	0.371017	0.40553	0.423639	0.41764	0.421671	0.425479	0.410829

## Sheet: S.T10.GP.SNP.number
Supplementary TABLE S10 | Genomic prediction of nine different SNP number sets from 20 SNPs to all 4,654 SNPs in cross-prediction for resistance to SCN HG Types 0 (top), HG Type 2.5.7 (middle), and HG Type 1.2.3.5.6.7 (bottom) using five GP models: rrBLUP, Bayes A, Bayes B, BL and BRR.
GP model	r and SE	4654SNP	1600SNP	800SNP	400SNP	200SNP	100SNP	50SNP	20SNP	20SNP.marker	Average	HG Type
rrBLUP	rȲ100	0.413925	0.37594	0.443329	0.419342	0.447451	0.329031	0.220343	0.266502	0.517794	0.381517	HG Type 0
	SE	0.0112076	0.0119366	0.0108408	0.0103031	0.0113202	0.0114798	0.0114315	0.0240265	0.00938038	0.0124363
Bayes A	rȲ100	0.394681	0.396241	0.393284	0.409332	0.370993	0.315139	0.318935	0.287543	0.535682	0.380203
	SE	0.0115886	0.0118839	0.0104187	0.0119027	0.0111527	0.0116083	0.010106	0.0105189	0.0103508	0.011059
Bayes B	rȲ100	0.383623	0.379285	0.391577	0.40701	0.376888	0.295658	0.291477	0.157557	0.516268	0.355483
	SE	0.0107243	0.0107938	0.0118887	0.0102598	0.0100045	0.010635	0.0122355	0.0143594	0.0106962	0.0112886
BL	rȲ100	0.426907	0.391828	0.387133	0.397416	0.376618	0.299046	0.307728	0.290571	0.549628	0.380764
	SE	0.0102467	0.0121102	0.012189	0.0124204	0.0116639	0.0131416	0.0118169	0.010846	0.00925648	0.0115213
BRR	rȲ100	0.397132	0.407015	0.4009	0.396425	0.372514	0.318207	0.306002	0.27498	0.5256	0.377642
	SE	0.0108736	0.0119402	0.0125873	0.0111803	0.0102423	0.0109397	0.0109023	0.0115467	0.0109576	0.0112411
Average		0.403254	0.390062	0.403245	0.405905	0.388893	0.311416	0.288897	0.25543	0.528995	0.375122
rrBLUP	rȲ100	0.351188	0.335261	0.319552	0.343165	0.30079	0.28391	0.223268	0.21267	0.402104	0.30799	HG Type 2.5.7
	SE	0.010238	0.0111522	0.012086	0.0102284	0.0123816	0.0124731	0.0124661	0.0124579	0.0107673	0.0115834
Bayes A	rȲ100	0.371924	0.380168	0.370301	0.354991	0.382172	0.335391	0.335391	0.204887	0.441323	0.35295
	SE	0.0103859	0.0118492	0.00974616	0.011033	0.0122424	0.0107102	0.0112755	0.0112915	0.0107821	0.0110351
Bayes B	rȲ100	0.326221	0.340986	0.338806	0.335609	0.338109	0.293903	0.293903	0.0920874	0.413416	0.308116
	SE	0.0111955	0.0119452	0.012479	0.0115452	0.0111364	0.0110229	0.0110229	0.0138847	0.0100187	0.0115834
BL	rȲ100	0.353583	0.379001	0.340926	0.362922	0.34589	0.313114	0.313114	0.215205	0.43765	0.340156
	SE	0.00950949	0.0112115	0.0119411	0.0123491	0.0102208	0.012476	0.012476	0.0112218	0.00941194	0.011202
BRR	rȲ100	0.378923	0.385584	0.387982	0.376895	0.371167	0.309259	0.309259	0.204487	0.435879	0.351048
	SE	0.0108379	0.0119693	0.0105181	0.0108656	0.0122914	0.0115448	0.0115448	0.0115038	0.00935027	0.0111584
Average		0.356368	0.3642	0.351514	0.354717	0.347626	0.307115	0.294987	0.185867	0.426074	0.332052
rrBLUP	rȲ100	0.338509	0.343409	0.300739	0.338676	0.325187	0.319408	0.310371	0.344936	0.391876	0.33479	HG Type 1.2.3.5.6.7
	SE	0.0119708	0.0128211	0.0127667	0.010808	0.0126654	0.011891	0.0117065	0.0099651	0.0135492	0.012016
Bayes A	rȲ100	0.295182	0.310629	0.341103	0.321263	0.310727	0.332691	0.3092	0.324352	0.481401	0.336283
	SE	0.0118467	0.0135661	0.0128055	0.0111047	0.0126697	0.0123781	0.0108695	0.011137	0.0169402	0.0125908
Bayes B	rȲ100	0.295248	0.286615	0.286924	0.314912	0.276371	0.299689	0.292793	0.21103	0.445064	0.300961
	SE	0.0114846	0.0132902	0.012596	0.0126918	0.0147297	0.014464	0.0136133	0.0165536	0.0199976	0.0143801
BL	rȲ100	0.28111	0.314963	0.313773	0.335532	0.306127	0.332598	0.278376	0.345886	0.513995	0.335818
	SE	0.0116324	0.0121323	0.012408	0.0114426	0.0131657	0.0115816	0.0127594	0.0116552	0.0152931	0.0124522
BRR	rȲ100	0.342728	0.303775	0.325669	0.331928	0.313351	0.323891	0.280437	0.302494	0.529712	0.339332
	SE	0.0109398	0.0112421	0.0123021	0.0121854	0.0125189	0.0130344	0.0135578	0.0112755	0.0156794	0.0125262
Average		0.310555	0.311878	0.313642	0.328462	0.306352	0.321655	0.294235	0.30574	0.47241	0.329437

[truncated: 9 more sheets: S.T11.GP.Q1.Q2, S.T12.GP.all.m.r, S.T13H, S.T14_Q, S.T15.GenePool, S.T16_nearby, S.T17a.Public.M, S.T17b, S.T17c]
